# Supplementary material for: Pharmacogenomics and genetic ancestry in Colombia: a study on all variant drug annotations of PharmGKB
Source: Front Pharmacol. 2025 Aug 29;16:1636451. doi: 10.3389/fphar.2025.1636451 (PMC12425994; doi:10.3389/fphar.2025.1636451)
Supplement: Supplementary file 2 [file Table3.xlsx]

## Sheet: PLQ predominance
Variant Annotation ID	Study Parameters ID	Study Type	Study Cases	Study Controls	Characteristics	Characteristics Type	Frequency In Cases	Allele Of Frequency In Cases	Frequency In Controls	Allele Of Frequency In Controls	P Value	Ratio Stat Type	Ratio Stat	Confidence Interval Start	Confidence Interval Stop	Biogeographical Groups	Variant/Haplotypes	Gene	Drug(s)	PMID	Phenotype Category	Significance	Notes	Sentence	Alleles	Specialty Population	Metabolizer types	isPlural	Is/Is Not associated	Direction of effect	PD/PK terms	Multiple drugs And/or	Population types	Population Phenotypes or diseases	Multiple phenotypes or diseases And/or	Comparison Allele(s) or Genotype(s)	Comparison Metabolizer types	PLQ	ATQCES	CLM	CHG	ATQPGC	AV_AFR	AV_EUR	Grupo	Variant_Allele
655386935	655386939	cohort	607		CAMP (Childhood Asthma Management Program)	Study Cohort					= 0.05	Unknown				European	rs7793837	CRHR2	salbutamol, selective beta-2-adrenoreceptor agonists	18408560	Efficacy	yes		Allele T is associated with decreased response to salbutamol and selective beta-2-adrenoreceptor agonists in people with Asthma as compared to allele A.	T	Pediatric		Is	Associated with	decreased	response to	and	in people with	Disease:Asthma		A		0.838	0.273	0.309	0.71	0.642	0.774	0.408	PLQ predominance	rs7793837-T
655386940	655386943	cohort	152		LODO (individuals enrolled in a completed trial conducted by the American Lung Association Asthma Clinical Research Centers (ALA-ACRC) to evaluate the effectiveness of low dose Theophylline as add-on treatment in asthma (the LODO trial). The LODO trial was a multi-center, randomized, double-masked and placebo-controlled trial. Inclusion criteria include 15 years of age of older, a history of phys…	Study Cohort					= 0.03	Unknown				European	rs7793837	CRHR2	salbutamol, selective beta-2-adrenoreceptor agonists	18408560	Efficacy	yes		Allele T is associated with decreased response to salbutamol and selective beta-2-adrenoreceptor agonists in people with Asthma as compared to allele A.	T			Is	Associated with	decreased	response to	and	in people with	Disease:Asthma		A		0.838	0.273	0.309	0.71	0.642	0.774	0.408	PLQ predominance	rs7793837-T
769250998	769251007	case/control	1671		Patients with chronic hepatitis C. European-Americans: 871; African-Americans: 191; Hispanics: 75.	Study Cohort					= 1.37E-28	OR	3.1	2.1	4.7	Multiple groups, European-Americans: 871; African-Americans: 191; Hispanics: 75.	rs28416813	IFNL3	peginterferon alfa-2a, peginterferon alfa-2b, ribavirin	19684573	Efficacy	yes	The rs28416813 SNP was found to be highly associated (r-squared > 0.85) with rs12979860.	Allele G is associated with increased response to peginterferon alfa-2a, peginterferon alfa-2b and ribavirin in people with Hepatitis C as compared to allele C.	G			Is	Associated with	increased	response to	and	in people with	Disease:Hepatitis C virus infection		C		0.781	0.414	0.415	0.606		0.6935	0.4145	PLQ predominance	rs28416813-G
769261461	769261464	clinical trial	169		FFCD 2000-05 randomized phase III trial , second line FOLFOX	Study Cohort					= 0.02	Unknown				Unknown	rs3212948	ERCC1	fluorouracil, leucovorin, oxaliplatin	20385995	Efficacy	yes	NB: Improved overall response rate is reported as for the G allele, gene is on the negative strand so given here as the C allele.	Allele C is associated with increased response to fluorouracil, leucovorin and oxaliplatin in people with Colorectal Neoplasms as compared to genotype GG.	C			Is	Associated with	increased	response to	and	in people with	Disease:Colorectal Neoplasms		GG		0.882	0.551	0.495	0.865	0.43	0.8735	0.492	PLQ predominance	rs3212948-C
827812200	827812204	cohort, retrospective	16		A genome-wide screen in patients who had disease progression or a partial/ complete response to treatment.	Study Cohort	0.44	C			= 2.4E-5	Unknown				Unknown	rs4932551		cisplatin, fluorouracil, mitoxantrone	21635146	Efficacy	yes	The study reported this variant as within the SLCO3A1 gene and alleles C/G - the allele conferring increased response to treatment is not clear. [stat_test: chi squared allele test]	Allele C is associated with response to cisplatin, fluorouracil and mitoxantrone in people with Carcinoma, Hepatocellular as compared to allele G.	C			Is	Associated with		response to	and	in people with	Disease:Hepatocellular Carcinoma		G		0.891	0.406	0.601		0.354	0.891	0.453667	PLQ predominance	rs4932551-C
981477593	981477597	cohort	172		Hepatitis C, Chronic	Disease					< 0.05	Unknown				East Asian	rs11881222	IFNL3	peginterferon alfa-2a, ribavirin	19749757	Efficacy	yes	The associated allele is not explicitly stated, so I assumed that the association was with minor allele, and dbSNP lists G as the minor allele in Asians.	Allele G is associated with increased response to peginterferon alfa-2a and ribavirin in people with Hepatitis C, Chronic as compared to allele A.	G			Is	Associated with	increased	response to	and	in people with	Disease:Chronic hepatitis C virus infection		A		0.763	0.388	0.383			0.763	0.3855	PLQ predominance	rs11881222-G
981477599	981477604	cohort	172		Hepatitis C, Chronic	Disease					< 0.05	Unknown				East Asian	rs8103142	IFNL3	peginterferon alfa-2a, ribavirin	19749757	Efficacy	yes	Actually, the associated allele is not stated, so I assumed that the association was with the minor allele, but it is not clear from dbSNP which is the minor allele in Asians.	Allele C is associated with increased response to peginterferon alfa-2a and ribavirin in people with Hepatitis C, Chronic as compared to allele T.	C			Is	Associated with	increased	response to	and	in people with	Disease:Chronic hepatitis C virus infection		T		0.778	0.429	0.426	0.7		0.739	0.4275	PLQ predominance	rs8103142-C
1183702665	1183702889	cohort, clinical trial	61		asthma	Disease					< 0.05	OR				European	rs8191992	CHRM2	fluticasone/salmeterol	22370858	Efficacy	yes	The "major" allele is associated with increased response. It is not clear whether that is A or T on the positive chromosomal strand.	Allele A is associated with response to fluticasone/salmeterol in people with Asthma as compared to allele T.	A			Is	Associated with		response to		in people with	Disease:Asthma		T		0.828	0.279	0.457	0.695	0.442	0.7615	0.392667	PLQ predominance	rs8191992-A
1183703247	1183703249	cohort, clinical trial	61		asthma	Disease					< 0.05	OR				European	rs6962027	CHRM2	fluticasone/salmeterol	22370858	Efficacy	yes	The "major" allele is associated with increased response. It is not clear whether that is A or T on the positive chromosomal strand.	Allele A is associated with response to fluticasone/salmeterol in people with Asthma as compared to allele T.	A			Is	Associated with		response to		in people with	Disease:Asthma		T		0.828	0.25	0.457		0.555	0.828	0.420667	PLQ predominance	rs6962027-A
1183703276	1183703278	cohort, clinical trial	61		asthma	Disease					< 0.05	OR				European	rs6962027	CHRM2	fluticasone/salmeterol	22370858	Efficacy	yes	The "major" allele is associated with increased response. It is not clear whether that is A or T on the positive chromosomal strand.	Allele A is associated with response to fluticasone/salmeterol in people with Asthma as compared to allele T.	A			Is	Associated with		response to		in people with	Disease:Asthma		T		0.828	0.25	0.457		0.555	0.828	0.420667	PLQ predominance	rs6962027-A
1184468824	1184468826	cohort	95			Unknown					= 1.12E-11	OR				Multiple groups	rs4646457		tacrolimus	21047202	Dosage	yes	Please note; this SNP was found to be significantly associated with stable tacrolimus dose, but the specific allele associated with this was not defined. Bonferroni-corrected p-value threshold of <8.46 x10E-5	Allele C is associated with dose of tacrolimus in people with Kidney Transplantation as compared to allele A.	C			Is	Associated with		dose of		in people with	Disease:Kidney Transplantation		A		0.848	0.237	0.191	0.635	0.252	0.7415	0.226667	PLQ predominance	rs4646457-C
1184468829	1184468831	cohort	95			Unknown					= 1.27E-10	OR				Multiple groups	rs15524	CYP3A5	tacrolimus	21047202	Dosage	yes	Please note; this SNP was found to be significantly associated with stable tacrolimus dose, but the specific allele associated with this was not defined. Bonferroni-corrected p-value threshold of <8.46 x10E-5	Allele G is associated with dose of tacrolimus in people with Kidney Transplantation as compared to allele A.	G			Is	Associated with		dose of		in people with	Disease:Kidney Transplantation		A		0.788	0.223	0.176	0.57	0.235	0.679	0.211333	PLQ predominance	rs15524-G
1184468838	1184468840	cohort	95			Unknown					= 6.3E-6	OR				Multiple groups	rs12333983	CYP3A4	tacrolimus	21047202	Dosage	yes	Please note; this SNP was found to be significantly associated with stable tacrolimus dose, but the specific allele associated with this was not defined. Bonferroni-corrected p-value threshold of <8.46 x10E-5	Allele A is associated with dose of tacrolimus in people with Kidney Transplantation as compared to allele T.	A			Is	Associated with		dose of		in people with	Disease:Kidney Transplantation		T		0.871	0.036	0.191			0.871	0.1135	PLQ predominance	rs12333983-A
1184514504	1184514506	cohort	129		kidney transplantation	Disease	0.767	C			< 0.001	OR				East Asian	rs776746	CYP3A5	tacrolimus	22469198	Dosage, Metabolism/PK	yes	The dose-adjusted trough levels of tacrolimus were nearly 2-fold higher for CYP3A5*3 homozygotes than for CYP3A5*1 homozygotes.	Allele T is associated with increased metabolism of tacrolimus in people with Kidney Transplantation as compared to allele C.	T			Is	Associated with	increased	metabolism of		in people with	Disease:Kidney Transplantation		C		0.85	0.22		0.64	0.25	0.745	0.235	PLQ predominance	rs776746-T
1184514802	1184514804	cohort	129		kidney transplantation	Disease	0.767	C			< 0.001	OR				East Asian	rs776746	CYP3A5	tacrolimus	22469198	Dosage	yes	After adjusted for sex, body-weight and dose of corticosteroid and mycophenolate mofetil, CYP3A5 genotype has the most profound effects on dose requirement of tacrolimus 1-5 years after transplantation.	Allele T is associated with increased dose of tacrolimus in people with Kidney Transplantation as compared to allele C.	T			Is	Associated with	increased	dose of		in people with	Disease:Kidney Transplantation		C		0.85	0.22		0.64	0.25	0.745	0.235	PLQ predominance	rs776746-T
1184998312	1184998318		291			Unknown	0.73	C			< 0.0001	OR				Latino	rs776746	CYP3A5	tacrolimus	22704849	Dosage	yes	Patients with CYP3A5*1/*1 genotype had a median dose requirement of 0.16mg/kg/day, CYP3A5*1/*3 patients had a median dose requirement of 0.13mg/kg/day, and CYP3A5*3/*3 patients had a median dose requirement of 0.07mg/kg/day.	Allele T is associated with increased dose of tacrolimus in people with Kidney Transplantation as compared to allele C.	T			Is	Associated with	increased	dose of		in people with	Disease:Kidney Transplantation		C		0.85	0.22		0.64	0.25	0.745	0.235	PLQ predominance	rs776746-T
1444706626	1444706632	cohort	237			Unknown	0.67	T			< 0.001	OR	8.724	4.031	18.88	European	rs12979860	IFNL3, IFNL4	peginterferon alfa-2b, ribavirin	24073221	Efficacy	yes	This genotype is associated with sustained virological response (SVR).	Allele T is associated with decreased response to peginterferon alfa-2b and ribavirin in people with Hepatitis C, Chronic as compared to allele C.	T			Is	Associated with	decreased	response to	and	in people with	Disease:Chronic hepatitis C virus infection		C		0.778	0.427	0.415		0.476	0.778	0.439333	PLQ predominance	rs12979860-T
1446906519	1446906525	replication, retrospective	333		Metastatic RCC patients treated with sunitinib and a DNA sample available were pooled from three exploratory studies conducted in the United States, Spain, and the Netherlands.	Study Cohort					= 0.039	OR	2.04	1.04	4	Multiple groups, 96% white	rs776746	CYP3A5	sunitinib	25930089	Dosage	yes	This is reported in abstract as *1 but according to supplementary table rs776746 is only variant in CYP3A5 measured.	Allele T is associated with decreased dose of sunitinib in people with Carcinoma, Renal Cell as compared to allele C.	T			Is	Associated with	decreased	dose of		in people with	Disease:Renal Cell Carcinoma		C		0.85	0.22		0.64	0.25	0.745	0.235	PLQ predominance	rs776746-T
1447520683	1447520695	cohort, retrospective	83			Unknown	0.313	T			< 0.02	OR				East Asian	rs2242480	CYP3A4	tacrolimus	26227094	Metabolism/PK	yes	At day 3 and 7 post-transplant and then > 3 months post-transplant. Note that the paper did not specify the number of individuals with the *1/*36 or *36/*36 genotype, only the number of *36 allele carriers. Additionally, *36 was found to be in significant linkage disequilibrium with CYP3A5*3 (r2 = 0.38, D' = 0.65, p < 0.01). The publication reports the finding for CYP3A4*1G. PharmVar re-assigned …	Allele T is associated with decreased dose-adjusted trough concentrations of tacrolimus in people with Kidney Transplantation as compared to genotype C/C.	T			Is	Associated with	decreased	dose-adjusted trough concentrations of		in people with	Disease:Kidney Transplantation		C/C		0.891	0.346	0.287		0.373	0.891	0.335333	PLQ predominance	rs2242480-T
1447987173	1447987185	cohort	426		dipeptidyl peptidase 4 inhibitors (DPP-4I) alone (N=86) or in combination with other anti-diabetic agents (N=426) (ß = -0.13 at 6 month)	Drug	0.42	C	0.58	G	= 0.01	OR				East Asian	rs7754840	CDKAL1	Dipeptidyl peptidase 4 (DPP-4) inhibitors	27139004	Efficacy	yes	The SNP was significantly associated with improved response to DPP-4 inhibitors (as assayed by reductions in HbA1c). Most of the patients were on combination anti-diabetic agent (ADA) therapy, but the relationship was only significant for regimens that included DPP-4 (alone or in combination with other ADAs).	Allele C is associated with increased response to Dipeptidyl peptidase 4 (DPP-4) inhibitors in people with Diabetes Mellitus as compared to allele G.	C			Is	Associated with	increased	response to		in people with	Disease:Diabetes Mellitus		G		0.761	0.25	0.303	0.561	0.301	0.661	0.284667	PLQ predominance	rs7754840-C
1448107849	1448107855	cohort	92			Unknown	0.076	T	0.924	C	= 0.020	OR				Unknown	rs776746	CYP3A5	docetaxel	18509327	Metabolism/PK	yes	The T allele corresponds with CYP3A5*1. The presence of the CYP3A5*1A allele was associated with a 49% (P = 0.020) increase in docetaxel clearance.	Allele T is associated with increased clearance of docetaxel in people with Neoplasms as compared to allele C.	T			Is	Associated with	increased	clearance of		in people with	Disease:Neoplasms		C		0.85	0.22		0.64	0.25	0.745	0.235	PLQ predominance	rs776746-T
1448256681	1448256687	GWAS	10577			Unknown					= 2.6e-8	OR				European	rs8192675	SLC2A2	metformin	27500523	Efficacy	yes	The C allele of rs8192675 was associated with a 0.17% (P = 6.6 × 10-14) greater metformin-induced reduction in hemoglobin A1c (HbA1c) in 10,577 participants of European ancestry.	Allele C is associated with increased response to metformin in people with Diabetes Mellitus as compared to allele T.	C			Is	Associated with	increased	response to		in people with	Disease:Diabetes Mellitus		T		0.766	0.363	0.356	0.62		0.693	0.3595	PLQ predominance	rs8192675-C
1448624896	1448624898	cohort, GWAS	115		Chinese patients with CHD.	Study Cohort					= 0.0441	OR				East Asian	rs2487032	ABCA1	clopidogrel	27981573	Metabolism/PK	yes	This variant was associated increased the concentration of plasma clopidogrel’s active metabolite H4 and increased inhibition of platelet function. However, it was not associated with clinical outcome of clopidogrel.	Allele A is associated with increased metabolism of clopidogrel as compared to genotype GG.	A			Is	Associated with	increased	metabolism of					GG		0.913	0.125	0.543		0.474	0.913	0.380667	PLQ predominance	rs2487032-A
1449163533	1449163541	cohort, clinical trial	1560		DeKAF Genomics study (NCT01714440), European American subset only	Study Cohort	0.156	A			= 3.46E-38	OR				European	rs4646450	CYP3A5	tacrolimus	29318894	Metabolism/PK	yes	This study was attempting to validate reported variants and tacrolimus trough concentration in a large population of African American and European American kidney transplant patients, this was one of the variants that passed validation in both populations. Direction of effect was not stated.	Allele A is associated with trough concentration of tacrolimus in people with Kidney Transplantation and Transplantation as compared to allele G.	A			Is	Associated with		trough concentration of		in people with	Disease:Kidney Transplantation, Disease:Transplantation	and	G		0.926	0.229	0.255	0.76	0.319	0.843	0.267667	PLQ predominance	rs4646450-A
1449163561	1449163564	cohort, clinical trial	1560		DeKAF Genomics study (NCT01714440), European American subset only	Study Cohort	0.068	C			= 6.08E-98	OR				European	rs2242480	CYP3A4	tacrolimus	29318894	Metabolism/PK	yes	This study was attempting to validate reported variants and tacrolimus trough concentration in a large population of African American and European American kidney transplant patients, this was one of the variants that passed validation in both populations. Direction of effect was not stated.	Allele T is associated with trough concentration of tacrolimus in people with Kidney Transplantation and Transplantation as compared to allele C.	T			Is	Associated with		trough concentration of		in people with	Disease:Kidney Transplantation, Disease:Transplantation	and	C		0.891	0.346	0.287		0.373	0.891	0.335333	PLQ predominance	rs2242480-T
1449163570	1449163573	cohort, clinical trial	1560		DeKAF Genomics study (NCT01714440), European American subset only	Study Cohort	0.11	A			= 5.63E-53	OR				European	rs4646437	CYP3A4	tacrolimus	29318894	Metabolism/PK	yes	This study was attempting to validate reported variants and tacrolimus trough concentration in a large population of African American and European American kidney transplant patients, this was one of the variants that passed validation in both populations. Direction of effect was not stated.	Allele A is associated with trough concentration of tacrolimus in people with Kidney Transplantation and Transplantation as compared to allele G.	A			Is	Associated with		trough concentration of		in people with	Disease:Kidney Transplantation, Disease:Transplantation	and	G		0.887	0.116	0.133	0.639	0.171	0.763	0.14	PLQ predominance	rs4646437-A
1449167894	1449167896	GWAS	186		Individuals had been enrolled in clinical trials where they had received duloxetine for up to eight weeks.	Study Cohort					< 5E-5	OR	4.4			European	rs10989064	TEX10	duloxetine	29407288	Efficacy	yes	Variant was suggestively significant, but did not reach genome-wide significance.; Response was defined by >50% decrease in Montgomery-Asberg Depression Rating Scale (MADRS) score at the end of treatment.	Allele T is associated with increased response to duloxetine in people with Depressive Disorder, Major as compared to allele C.	T			Is	Associated with	increased	response to		in people with	Disease:Major Depressive Disorder		C		0.76	0.349	0.447			0.76	0.398	PLQ predominance	rs10989064-T
1449188355	1449188361	cohort	366		Participants were receiving methadone maintenance therapy to treat heroin dependence.	Study Cohort	0.172	G			= 0.002	OR				East Asian	rs1074287	OPRM1	cotinine	23223006	Metabolism/PK	yes		Allele G is associated with increased concentrations of cotinine in people with Heroin Dependence as compared to allele A.	G			Is	Associated with	increased	concentrations of		in people with	Disease:Heroin Dependence		A		0.761	0.241	0.261			0.761	0.251	PLQ predominance	rs1074287-G
1449188412	1449188414	cohort	366		Participants were receiving methadone maintenance therapy to treat heroin dependence.	Study Cohort	0.167	G			= 0.001	OR				East Asian	rs495491	OPRM1	cotinine	23223006	Metabolism/PK	yes	Please note that alleles have been complemented to the positive strand.	Allele G is associated with increased concentrations of cotinine in people with Heroin Dependence as compared to allele A.	G			Is	Associated with	increased	concentrations of		in people with	Disease:Heroin Dependence		A		0.783	0.222	0.266			0.783	0.244	PLQ predominance	rs495491-G
1449188424	1449188426	cohort	366		Participants were receiving methadone maintenance therapy to treat heroin dependence.	Study Cohort	0.167	T			= 0.001	OR				East Asian	rs589046	OPRM1	cotinine	23223006	Metabolism/PK	yes	Please note that alleles have been complemented to the positive strand.	Allele T is associated with increased concentrations of cotinine in people with Heroin Dependence as compared to allele C.	T			Is	Associated with	increased	concentrations of		in people with	Disease:Heroin Dependence		C		0.76	0.13	0.261		0.382	0.76	0.257667	PLQ predominance	rs589046-T
1449296077	1449296085	cohort	79		Participants received fentanyl as analgesia following total abdominal hysterectomy.	Study Cohort	0.247	T			< 0.05	OR				East Asian	rs2242480	CYP3A4	fentanyl	21535061	Dosage, Efficacy	yes	Patients with at least one CYP3A4*36 allele required less fentanyl at 2 and 4 hours following surgery. No association between the *36 allele and fentanyl dose was seen at 24 and 48 hours post surgery. (CYP3A5 variants were not genotype in this study.) The publication reports the finding for CYP3A4*1G. PharmVar re-assigned CYP3A4*1G to CYP3A4*36. Previously, this annotation used CYP3A4*36 which ha…	Allele T is associated with decreased dose of fentanyl in women with Pain, Postoperative.	T			Is	Associated with	decreased	dose of		in women with	Disease:Pain, Postoperative				0.891	0.346	0.287		0.373	0.891	0.335333	PLQ predominance	rs2242480-T
1450127378	1450127380	cohort, GWAS	115		Chinese patients with coronary heart disease	Study Cohort					= 3.46e-3	OR				East Asian	rs2487032		clopidogrel	30487649	Efficacy	yes	This variant is associated with decreased Cmax, decreased AUC of clopidogrel, decreased H4 concentration, and decreased antiplatelet effects of clopidogrel with a higher PRU.	Allele A is associated with decreased response to clopidogrel in people with Coronary Artery Disease as compared to allele G.	A			Is	Associated with	decreased	response to		in people with	Disease:Coronary Artery Disease		G		0.913	0.125	0.543		0.474	0.913	0.380667	PLQ predominance	rs2487032-A
1450823212	1450823219	meta-analysis	319			Unknown					< 0.00001					Unknown	rs2242480	CYP3A4	fentanyl	25794200	Dosage	yes	Patients carrying the *36 allele required significantly less fentanyl during the 24-hour postoperative period compared to patients with the *1/*1 genotype. The publication reports the finding for CYP3A4*1G. PharmVar re-assigned CYP3A4*1G to CYP3A4*36. Previously, this annotation used CYP3A4*36 which has been retired by PharmVar. All references to *36 have been replaced by rs2242480 alleles.	Allele T is associated with decreased dose of fentanyl in people with Pain, Postoperative as compared to genotype C/C.	T			Is	Associated with	decreased	dose of		in people with	Other:Pain, Postoperative		C/C		0.891	0.346	0.287		0.373	0.891	0.335333	PLQ predominance	rs2242480-T
1451408080	1451408100	cohort, prospective	252		P-value given for comparison of % of patients to reach therapeutic targets between genotype groups.	Study Cohort	0.259	T			= 0.004					Unknown	rs2230806	ABCA1	atorvastatin, rosuvastatin, simvastatin	31806882	Efficacy	yes	Patients carrying the T allele were significantly less likely to achieve therapeutic targets.	Allele T is associated with decreased response to atorvastatin, rosuvastatin or simvastatin as compared to allele C.	T			Is	Associated with	decreased	response to	or				C		0.833	0.362	0.34	0.695	0.361	0.764	0.354333	PLQ predominance	rs2230806-T
1451451140	1451451144	cohort	98			Unknown					< 0.01					East Asian	rs2306283	SLCO1B1	pravastatin	26744986	Metabolism/PK	yes		Allele G is associated with decreased clearance of pravastatin in healthy individuals as compared to allele A.	G			Is	Associated with	decreased	clearance of		in healthy individuals			A		0.871	0.508	0.479	0.765		0.818	0.4935	PLQ predominance	rs2306283-G
1452208120	1452208140	cohort	165		Trough plasma concentrations of rivaroxaban	Study Cohort	0.239	T			= 0.0105					East Asian	rs2242480	CYP3A4	rivaroxaban	37542618	Metabolism/PK	yes	"Patients with mutant genotype CYP3A4 (rs2242480, rs2246709, and rs3735451) and CYP3A5 (rs776746) had higher levels of rivaroxaban Ctrough, PT values than that of wild-type."	Allele T is associated with increased concentrations of rivaroxaban in people with Atrial Fibrillation as compared to allele C.	T			Is	Associated with	increased	concentrations of		in people with	Other:Atrial Fibrillation		C		0.891	0.346	0.287		0.373	0.891	0.335333	PLQ predominance	rs2242480-T
1452208221	1452208240	cohort	165		Trough plasma concentrations of rivaroxaban	Study Cohort	0.261	C			= 0.0214					East Asian	rs3735451	CYP3A4	rivaroxaban	37542618	Metabolism/PK	yes	"Patients with mutant genotype CYP3A4 (rs2242480, rs2246709, and rs3735451) and CYP3A5 (rs776746) had higher levels of rivaroxaban Ctrough, PT values than that of wild-type."	Allele C is associated with increased concentrations of rivaroxaban in people with Atrial Fibrillation as compared to allele T.	C			Is	Associated with	increased	concentrations of		in people with	Other:Atrial Fibrillation		T		0.871	0.248	0.191		0.258	0.871	0.232333	PLQ predominance	rs3735451-C
1452208241	1452208226	cohort	165		Trough plasma concentrations of rivaroxaban	Study Cohort	0.252	T			= 0.005					East Asian	rs776746	CYP3A5	rivaroxaban	37542618	Metabolism/PK	yes	"Patients with mutant genotype CYP3A4 (rs2242480, rs2246709, and rs3735451) and CYP3A5 (rs776746) had higher levels of rivaroxaban Ctrough, PT values than that of wild-type."	Allele T is associated with increased concentrations of rivaroxaban in people with Atrial Fibrillation as compared to allele C.	T			Is	Associated with	increased	concentrations of		in people with	Other:Atrial Fibrillation		C		0.85	0.22		0.64	0.25	0.745	0.235	PLQ predominance	rs776746-T
1452360013	1452360040	case/control	1188	361	Cases = response to 5HT1B/D receptor agonists, controls = without response (as assessed by questionnaire)	Study Cohort					= 0.0005	OR	1.36	1.14	1.63	Unknown	rs2651899	PRDM16	Selective serotonin (5HT1) agonists	26502740	Efficacy	yes	"Hence, the following risk alleles were determined for the reported SNPs: ...rs2651899-C-allele" "the presence of rs2651899 was also associated with an increase in the effect of 5HT1B/1D receptor agonists and triptans."	Allele C is associated with increased response to Selective serotonin (5HT1) agonists in people with Migraine with Aura or Migraine without Aura as compared to allele T.	C			Is	Associated with	increased	response to		in people with	Other:Migraine with Aura, Other:Migraine without Aura	or	T		0.809	0.179	0.484	0.745	0.498	0.777	0.387	PLQ predominance	rs2651899-C
1452654640	1452654663	prospective	66		rivaroxaban steady-state plasma levels among genotypes at 1 month of rivaroxaban	Drug					= 0.081					Unknown	rs4148738	ABCB1	rivaroxaban	39459499	Metabolism/PK	yes	"In our study, we found that for ABCB1-related rs4148738 and rs2032582, there was a statistically significant difference between the wild and mutant genotypes and a decrease in the CDR max values of rivaroxaban, while CDRss was statistically significant between the wild and homozygous mutant genotypes. For rs1045642 and rs1128503 of ABCB1, the decreased CDR max and Css levels of rivaroxaban were …	Allele T is associated with decreased concentrations of rivaroxaban in people with Atrial Fibrillation as compared to allele C.	T			Is	Associated with	decreased	concentrations of		in people with	Other:Atrial Fibrillation		C		0.812	0.25	0.569	0.702		0.757	0.4095	PLQ predominance	rs4148738-T

## Sheet: European predominance
Variant Annotation ID	Study Parameters ID	Study Type	Study Cases	Study Controls	Characteristics	Characteristics Type	Frequency In Cases	Allele Of Frequency In Cases	Frequency In Controls	Allele Of Frequency In Controls	P Value	Ratio Stat Type	Ratio Stat	Confidence Interval Start	Confidence Interval Stop	Biogeographical Groups	Variant/Haplotypes	Gene	Drug(s)	PMID	Phenotype Category	Significance	Notes	Sentence	Alleles	Specialty Population	Metabolizer types	isPlural	Is/Is Not associated	Direction of effect	PD/PK terms	Multiple drugs And/or	Population types	Population Phenotypes or diseases	Multiple phenotypes or diseases And/or	Comparison Allele(s) or Genotype(s)	Comparison Metabolizer types	PLQ	ATQCES	CLM	CHG	ATQPGC	AV_AFR	AV_EUR	Grupo	Variant_Allele
655388209	655388211	cohort	47		prostate cancer	Disease	0.9	G			= 0.0055	Unknown				Multiple groups, 43 white, 3 african american, 1 asian	rs7769719	PPARD	docetaxel, thalidomide	20038957	Efficacy	yes	(allele inferred by frequency comparison with dbSNP, actual base not listed in paper)	Allele G is associated with increased response to docetaxel and thalidomide in people with Prostatic Neoplasms as compared to allele A.	G			Is	Associated with	increased	response to	and	in people with	Disease:Prostatic Neoplasms		A		0.34	0.94	0.95			0.34	0.945	European predominance	rs7769719-G
769171236	769171241		83	15	DMARD: cases = responders, controls = non-responders	Drug	0.84	A	0.67		= 0.06	OR	2.6	1.1	6.1	European	rs1805087	MTR	folic acid, hydroxychloroquine, methotrexate, sulfasalazine	18322994	Efficacy	yes		Allele A is associated with increased response to folic acid, hydroxychloroquine, methotrexate and sulfasalazine in people with Arthritis, Rheumatoid as compared to allele G.	A			Is	Associated with	increased	response to	and	in people with	Disease:Rheumatoid arthritis		G		0.44	0.81	0.81	0.73	0.83	0.585	0.816667	European predominance	rs1805087-A
769174083	769174113	cohort	646		Asthma patients	Disease	0.14	A			= 0.021	Unknown				Latino	rs881152	DUSP1	salbutamol	20673984	Efficacy	yes	Subjects were taking inhaled corticosteroids. When the Puerto-Rican and Mexican American cohorts from the GALA study were analyzed separately, the same association was significant in the Puerto-Ricans but not in the Mexican Americans.	Allele G is associated with increased response to salbutamol in people with Asthma as compared to allele A.	G			Is	Associated with	increased	response to		in people with	Disease:Asthma		A		0.42	0.97	0.85			0.42	0.91	European predominance	rs881152-G
827566611	827566617	cohort	348		Monozygotic and dizygotic twins from the Alcohol Challenge Twin Study (ACTS). Genotypes were also collected from non-twin siblings and parents, but phenotypes were collected from the twins so the association is based on that number.	Study Cohort	0.664	G	0.336	C	= 3.0E-4	Unknown				European	rs1154461	ADH7	ethanol	19193628	Toxicity, Metabolism/PK	yes	The authors did not report p-value correction for multiple hypotheses (103 snps tested). Though they report multiple snps are significantly associated with alcohol metabolism (early or late) tested on blood or breath alcohol concentrations, this is the only snp that survived Bonferroni correction for multiple hypotheses (<0.00049). It was only significant for blood early metabolism, and the autho…	Allele C is associated with metabolism of ethanol.	C			Is	Associated with		metabolism of							0.44	0.9	0.66		0.75	0.44	0.77	European predominance	rs1154461-C
827777175	827777183	clinical trial	312		GENDEP (study size represents both treatment arms, details of how many in the nortriptyline group were not given)	Study Cohort	0.05	C			= 0.0082	Unknown				European	rs17060812	SLC39A14	nortriptyline	20970119	Efficacy	yes		Allele C is associated with increased response to nortriptyline in people with Depression as compared to allele T.	C			Is	Associated with	increased	response to		in people with	Disease:Depression		T		0.35		0.93	0.66	0.93	0.505	0.93	European predominance	rs17060812-C
827786955	827786977	cohort	12		men, age 21-37.	Gender					= 0.01	Unknown				Multiple groups, 2 Black, 1 Asian, 9 Whites	rs7975	GSTZ1, POMT2	dichloroacetic acid	21642471	Other, Metabolism/PK	yes	The statement above is meant for a haplotype rather than for the allele. For the various possible haplotype combinations involving rs7975,rs7972,rs1046428, the most rapid clearance was observed for subjects having at least one "wild-type" allele (G for rs7975,G for rs7972, C for rs1046428. Rate was 2.2 +/- 0.7 vs 0.73 +/- 0.84 mL/min, and the very highest rate was seen in homozygous "wild-type".	Allele G is associated with increased clearance of dichloroacetic acid in healthy individuals.	G			Is	Associated with	increased	clearance of		in healthy individuals					0.48	0.78	0.77	0.73		0.605	0.775	European predominance	rs7975-G
827808153	827808160	cohort	1283			Unknown					= 1.0E-4	OR	0.55			Multiple groups	rs10919563	PTPRC	adalimumab, etanercept, infliximab	20309874	Efficacy	yes		Allele G is associated with increased response to adalimumab, etanercept or infliximab in people with Arthritis, Rheumatoid as compared to allele A.	G			Is	Associated with	increased	response to	or	in people with	Disease:Rheumatoid arthritis		A		0.28	0.88	0.73	0.53	0.66	0.405	0.756667	European predominance	rs10919563-G
827813909	827813930	cohort	151		Tacrolimus combined with azathioprine or tacrolimus combined with sirolimus.	Drug	0.742	C			= 1.0E-4	Unknown				Multiple groups, Brazilian	rs776746	CYP3A5	tacrolimus	21806386	Dosage, Metabolism/PK	yes	Described as CYP3A5*3 (6986G>A minus chromosomal strand), but 6986A>G on the CYP nomenclature website, therefore here C represents the *3 allele. Association found between increasing number of CYP3A5 *3, *6 and *7 alleles and tacrolimus trough concentrations adjusted for dose. Lower CYP3A5 activity reduces tacrolimus clearance, resulting in decreased dose requirement.	Allele C is associated with decreased clearance of tacrolimus in people with Kidney Transplantation as compared to allele T.	C			Is	Associated with	decreased	clearance of		in people with	Disease:Kidney Transplantation		T		0.152	0.777		0.365	0.752	0.2585	0.7645	European predominance	rs776746-C
827864556	827864557	cohort	195		taking stable weekly doses of warfarin for 3 consecutive clinic visits	Drug	0.067	C			= 0.01	Unknown				Near Eastern	rs429358	APOC1, APOE	warfarin	21228733	Dosage	yes		Allele T is associated with decreased dose of warfarin in people with haplotype epsilon2.	T			Is	Associated with	decreased	dose of		in people with	Other:haplotype epsilon2				0.38	0.89	0.85	0.88		0.63	0.87	European predominance	rs429358-T
981238655	981238660	retrospective	93		CATIE Study - a total of 18 months, patients were initially randomly assigned olanzapine, perphenazine, quetiapine, risperidone or ziprasidone.	Study Cohort					= 1.66E-4	Unknown				European	rs17070785	CSMD1	olanzapine	22920393	Efficacy	yes	as measured by changes in PANSS-T (positive and negative syndrome scale total score), using a mixed model repeated measures approach. Examined 6789 SNPs - p-value of p< or equal to 5x10-4 was considered significant. It was unclear whether the allele was associated with an increased or decreased response to drug.	Allele A is associated with response to olanzapine in people with Schizophrenia.	A			Is	Associated with		response to		in people with	Disease:Schizophrenia				0.44	0.82	0.87		0.86	0.44	0.85	European predominance	rs17070785-A
981238720	981238725	retrospective	76		CATIE Study - a total of 18 months, patients were initially randomly assigned olanzapine, perphenazine, quetiapine, risperidone or ziprasidone.	Study Cohort					= 2.09E-4	Unknown				European	rs2116971	CDH13	perphenazine	22920393	Efficacy	yes	as measured by changes in PANSS-T (positive and negative syndrome scale total score), using a mixed model repeated measures approach. Examined 6789 SNPs - p-value of p< or equal to 5x10-4 was considered significant. Please note: the allele was reported as C (though this gene is found on the plus chromosomal strand). It was unclear whether the allele was associated with an increased or decreased r…	Allele G is associated with response to perphenazine in people with Schizophrenia.	G			Is	Associated with		response to		in people with	Disease:Schizophrenia				0.32	0.83	0.72			0.32	0.775	European predominance	rs2116971-G
981483776	981483783	cohort	93		Patients had been receiving clozapine for at least 6 months, and were excluded if they were also receiving CYP1A2 inhibitors or other antipsychotics such as haloperidol. p-value listed is after correction for multiple testing.	Study Cohort	0.419	A			= 0.036	OR	4.87	1.78	13.3	East Asian	rs7787082	ABCB1	clozapine	22722500	Efficacy	yes	Drug response was assessed using Clinical Global Impressions - Improvement (CGI-I) scores. Patients were classified as responders (CGI-I score of 1 or 2) or non-responders (CGI-I score greater than 3). The G allele was more frequently observed in non-responders than in responders. Please note this SNP is in linkage disequilibrium with rs10248420 (r-squared = 0.911).	Allele G is associated with decreased response to clozapine in people with Schizophrenia as compared to allele A.	G			Is	Associated with	decreased	response to		in people with	Disease:Schizophrenia		A		0.29	0.89	0.73	0.54	0.76	0.415	0.793333	European predominance	rs7787082-G
981483784	981483791	cohort	89		Patients had been receiving clozapine for at least 6 months, and were excluded if they were also receiving CYP1A2 inhibitors or other antipsychotics such as haloperidol. p-value listed is after correction for multiple testing.	Study Cohort	0.567	A			= 0.046	OR	4.1	1.59	10.55	East Asian	rs10248420	ABCB1	clozapine	22722500	Efficacy	yes	Drug response was assessed using Clinical Global Impressions - Improvement (CGI-I) scores. Patients were classified as responders (CGI-I score of 1 or 2) or non-responders (CGI-I score greater than 3). The A allele was more frequently observed in non-responders than in responders. Please note this SNP is in linkage disequilibrium with rs7787082 (r-squared = 0.911).	Allele A is associated with decreased response to clozapine in people with Schizophrenia as compared to allele G.	A			Is	Associated with	decreased	response to		in people with	Disease:Schizophrenia		G		0.33	0.95	0.74		0.76	0.33	0.816667	European predominance	rs10248420-A
981505272	981505283	cohort	61			Unknown	0.43	T			= 0.03	Unknown				European	rs1544410	VDR	midazolam	22484315	Metabolism/PK	yes	CC > CT > TT.	Allele C is associated with increased clearance of midazolam as compared to allele T.	C			Is	Associated with	increased	clearance of					T		0.42	0.81	0.75	0.72	0.71	0.57	0.756667	European predominance	rs1544410-C
981862160	981862166	cohort	197		cancer patients receiving oral morphine for pain. This cohort was also studied in PMID:15927391.	Disease	0.78	T			= 0.055	Unknown				European	rs737866	COMT	morphine	19094200	Dosage, Efficacy	yes	This was for alleviation of pain from cancer. The association was as part of a haplotype consisting of 11 rsIDs (the other rsIDs are rs2075507,rs7287550, rs5746849, rs740603, rs6269, rs2239393, rs4818, rs4680, rs174699, rs165728). The haplotype was associated with a dose reduction factor of 0.71 . Authors state that because the SNPs are linked, a strict Bonferroni correction is too conservative; …	Allele T is associated with decreased dose of morphine in people with Neoplasms as compared to allele C.	T			Is	Associated with	decreased	dose of		in people with	Disease:Neoplasms		C		0.45	0.82	0.76	0.88	0.79	0.665	0.79	European predominance	rs737866-T
982006932	982006941	cohort	177		Opioid addiction	Drug					= 0.011	OR	20.25	1.46	280.5	European	rs11030119	BDNF	methadone	18182069	Efficacy	yes	This association is not found for the SNP alone, but for a haplotype containing 6 SNPs (rs7127507, rs1967554, rs11030118, rs988748, rs2030324 and rs11030119). The associated OR is for "increased risk of poorer response". There were 23 nonresponders and 68 responders.	Allele G is associated with decreased response to methadone in people with Opioid-Related Disorders as compared to allele A.	G			Is	Associated with	decreased	response to		in people with	Disease:Opioid-Related Disorders		A		0.4	0.86	0.74		0.77	0.4	0.79	European predominance	rs11030119-G
982015800	982015808	cohort	130			Unknown					= 0.038	Unknown				East Asian	rs2020917	COMT	risperidone	22935916	Efficacy	yes	When combined with the C allele in rs9606186 and the C allele in rs933271. Patients with the haplotype C-C-C across these three SNPs have poorer response to risperidone. "Responders" were classified as patients who showed a reduction of 40% or more in Brief Psychiatric Rating Scale (BPRS) scores after 8 weeks of risperidone monotherapy. All other patients were considered "nonresponders".	Allele C is associated with decreased response to risperidone in people with Schizophrenia.	C			Is	Associated with	decreased	response to		in people with	Disease:Schizophrenia				0.44	0.84	0.78	0.89		0.665	0.81	European predominance	rs2020917-C
1183533905	1183533909	cohort	53		Liver transplant donors	Study Cohort	0.661	C			< 0.0124	Unknown				East Asian	rs776746	CYP3A5	tacrolimus	21359536	Dosage	yes	Tacrolimus dose is associated with CYP3A5 genotype of the donor liver, but not of the recipient. The decrease in dose was reported as an increase in concentration/dose ratio.	Allele C is associated with decreased dose of tacrolimus in people with liver transplantation as compared to allele T.	C			Is	Associated with	decreased	dose of		in people with	Disease:Liver transplantation		T		0.152	0.777		0.365	0.752	0.2585	0.7645	European predominance	rs776746-C
1183632057	1183632059	clinical trial, GWAS	424		Primary Hypertension. subjects from PEAR (228) (= NCT00246519), GERA (196)	Disease	0.96	T			= 1.36E-06	Unknown				European	rs4791040	PRKCA	"diuretics", "hydrochlorothiazide", "Thiazides, plain"	23753411	Efficacy	yes	The association was with diastolic blood pressure response. It did not reach genome-wide significance when only PEAR + GERA were analyzed, but this SNP was selected for replication in NORDIL and this association was significant. Observations: 4.46 mm Hg decreased reduction of diastolic blood pressure per T allele in PEAR + GERA, 3.30 mm Hg decreased reduction of diastolic blood pressure per T all…	Allele T is associated with decreased response to diuretics, hydrochlorothiazide or Thiazides, plain in people with Hypertension as compared to allele C.	T			Is	Associated with	decreased	response to	or	in people with	Disease:Hypertension		C		0.43		0.85		0.83	0.43	0.84	European predominance	rs4791040-T
1184514516	1184514518	cohort	44		kidney transplantation	Disease	0.66	C			= 0.011	OR				Central/South Asian	rs776746	CYP3A5	tacrolimus	21072155	Metabolism/PK	yes	Median L/D ratio for tacrolimus was higher in subjects with CYP3A5*3/*3 than in subjects with CYP3A5*1 carriers at 6th day post-transplantation..	Allele C is associated with decreased metabolism of tacrolimus in people with Kidney Transplantation as compared to allele T.	C			Is	Associated with	decreased	metabolism of		in people with	Disease:Kidney Transplantation		T		0.152	0.777		0.365	0.752	0.2585	0.7645	European predominance	rs776746-C
1184514519	1184514521	cohort	63		kidney transplantation	Disease	0.746	C			< 0.05	OR				East Asian	rs776746	CYP3A5	tacrolimus	21436775	Metabolism/PK	yes	Dose adjusted blood concentration of tacrolimus was lower in patients carrying CYP3A5*1 allele than patients carrying CYP3A5*3/*3 at the stable stage after kidney transplantation.	Allele C is associated with decreased metabolism of tacrolimus in people with Kidney Transplantation as compared to allele T.	C			Is	Associated with	decreased	metabolism of		in people with	Disease:Kidney Transplantation		T		0.152	0.777		0.365	0.752	0.2585	0.7645	European predominance	rs776746-C
1184998516	1184998522	cohort	12			Unknown	0.666	C			< 0.027	OR				Unknown	rs776746	CYP3A5	tacrolimus	23364483	Metabolism/PK	yes	The mean dose-adjusted concentration of tacrolimus, dose-adjusted concentration of tacrolimus metabolites (M-I and M-III) and dose-adjusted AUC from time zero to 12 hrs were higher in patients carrying CYP3A5*3/*3 than in patients carrying at least one CYP3A5*1 allele. Multiple regression analysis showed that the presence of CYP3A5*3/*3 genotype was a independent variable determining dose-adjuste…	Allele C is associated with decreased metabolism of tacrolimus in people with Kidney Transplantation as compared to allele T.	C			Is	Associated with	decreased	metabolism of		in people with	Disease:Kidney Transplantation		T		0.152	0.777		0.365	0.752	0.2585	0.7645	European predominance	rs776746-C
1444668331	1444668338	cohort	57		healthy individuals	Disease	0.86	G			= 0.03978	OR				Multiple groups	rs784888	SP1	metformin	24853734	Metabolism/PK	yes		Allele G is associated with decreased clearance of metformin in healthy individuals as compared to allele C.	G			Is	Associated with	decreased	clearance of		in healthy individuals			C		0.47	0.96	0.96			0.47	0.96	European predominance	rs784888-G
1444705654	1444705656	GWAS	555		HCV genotype 1 patients	Disease					= 8.91E-5	OR	2.09	1.44	3.05	Multiple groups	rs7750468		peginterferon alfa-2b, ribavirin	19749758	Efficacy	yes	The significance of this association did not reach genome-wide significance. This genotype is associated with sustained virological response (SVR). SVR is defined as negative OCR test for Hepatitis C 6 months after the cessation of therapy. The authors do not indicate polarity of the association. However, decreased polarity can be inferred from Table 2 in the paper.	Allele G is associated with decreased response to peginterferon alfa-2b and ribavirin in people with Hepatitis C, Chronic as compared to allele A.	G			Is	Associated with	decreased	response to	and	in people with	Disease:Chronic hepatitis C virus infection		A		0.45	0.95	0.94	0.96	0.96	0.705	0.95	European predominance	rs7750468-G
1444705674	1444705677	GWAS	555		HCV genotype 1 patients	Disease					= 2.87E-4	OR	1.64	1.25	2.15	Multiple groups	rs557905	CASP1	peginterferon alfa-2b, ribavirin	19749758	Efficacy	yes	The significance of this association did not reach genome-wide significance. This genotype is associated with sustained virological response (SVR). SVR is defined as negative OCR test for Hepatitis C 6 months after the cessation of therapy. The authors do not indicate polarity of the association. However, decreased polarity can be inferred from Table 2 in the paper.	Allele T is associated with decreased response to peginterferon alfa-2b and ribavirin in people with Hepatitis C, Chronic as compared to allele C.	T			Is	Associated with	decreased	response to	and	in people with	Disease:Chronic hepatitis C virus infection		C		0.41	0.78	0.77	0.91		0.66	0.775	European predominance	rs557905-T
1444705683	1444705685	GWAS	555		HCV genotype 1 patients	Disease					= 4.30E-4	OR	1.61	1.23	2.11	Multiple groups	rs568910	CASP1	peginterferon alfa-2b, ribavirin	19749758	Efficacy	yes	The significance of this association did not reach genome-wide significance. This genotype is associated with sustained virological response (SVR). SVR is defined as negative OCR test for Hepatitis C 6 months after the cessation of therapy. The authors do not indicate polarity of the association. However, decreased polarity can be inferred from Table 2 in the paper.	Allele A is associated with decreased response to peginterferon alfa-2b and ribavirin in people with Hepatitis C, Chronic as compared to allele C.	A			Is	Associated with	decreased	response to	and	in people with	Disease:Chronic hepatitis C virus infection		C		0.41	0.85	0.76	0.83	0.73	0.62	0.78	European predominance	rs568910-A
1444705702	1444705704	GWAS	555		HCV genotype 1 patients	Disease					= 5.34E-4	OR	1.81	1.29	2.55	Multiple groups	rs7512595		peginterferon alfa-2b, ribavirin	19749758	Efficacy	yes	The significance of this association did not reach genome-wide significance. This genotype is associated with sustained virological response (SVR). SVR is defined as negative OCR test for Hepatitis C 6 months after the cessation of therapy. The authors do not indicate polarity of the association. However, decreased polarity can be inferred from Table 2 in the paper.	Allele A is associated with decreased response to peginterferon alfa-2b and ribavirin in people with Hepatitis C, Chronic as compared to allele G.	A			Is	Associated with	decreased	response to	and	in people with	Disease:Chronic hepatitis C virus infection		G		0.31	0.88	0.94	0.66		0.485	0.91	European predominance	rs7512595-A
1447677374	1447677376	prospective	160		early stage breast cancer in post-menopausal women;	Disease	0.41	C	0.59	T	= 0.00028	OR				Unknown	rs4775936	CYP19A1	triglycerides	26463708	Other	yes	when taking letrozole and lipid lowering agents (LLA), such as statins. Data are from a sub-analysis of the Exemestane and Letrozole Pharmacogenomics (ELPh) study, where post-menopausal women with early stage breast cancer were randomized to receive exemestane or letrozole. Of the 303 eligible women, 160 were randomized to the letrozole group, 52 of whom were also taking LLA. This SNP was associa…	Allele C is associated with decreased concentrations of triglycerides in women with Breast Neoplasms and Menopause as compared to allele T.	C			Is	Associated with	decreased	concentrations of		in women with	Disease:Breast Neoplasms, Disease:Menopause	and	T		0.44	0.83	0.71	0.84		0.64	0.77	European predominance	rs4775936-C
1447680222	1447680231	meta-analysis	626	181	Cases = responders, controls = non-responders	Study Cohort					= 0.00012	OR	1.954	1.388	2.75	Multiple groups	rs1800629	TNF	Tumor necrosis factor alpha (TNF-alpha) inhibitors	26244882	Efficacy	yes		Allele G is associated with increased response to Tumor necrosis factor alpha (TNF-alpha) inhibitors in people with Crohn Disease, Inflammatory Bowel Diseases, Psoriasis or Spondylarthropathies as compared to allele A.	G			Is	Associated with	increased	response to		in people with	Disease:Crohn Disease, Disease:Inflammatory Bowel Diseases, Disease:Psoriasis, Disease:Spondylarthropathies	or	A		0.44	0.97	0.93	0.88		0.66	0.95	European predominance	rs1800629-G
1448106854	1448106866	prospective	45		de novo kidney allograft recipients	Study Cohort					< 0.05	OR				European	rs776746	CYP3A5	tacrolimus	17495880	Metabolism/PK	yes	Refers to patients with the CYP3A4*1/ CYP3A5*3 genotype, over a 5 year period.	Allele C is associated with increased dose-adjusted trough concentrations of tacrolimus in people with Kidney Transplantation as compared to allele T.	C			Is	Associated with	increased	dose-adjusted trough concentrations of		in people with	Disease:Kidney Transplantation		T		0.152	0.777		0.365	0.752	0.2585	0.7645	European predominance	rs776746-C
1448107552	1448107554	clinical trial, prospective	186		GEOSTAT-1	Study Cohort					= 0.017	OR	2.289	1.157	4.527	Unknown	rs776746	CYP3A5	rosuvastatin	20207952	Efficacy	yes	as measured by achievement of their LDL cholesterol target (significance given for variants of either CYP3A5*1, 6986A>G, rs776746 and ABCG2; 421C>A, rs2231142).	Allele C is associated with increased response to rosuvastatin in people with Myocardial Infarction as compared to allele T.	C			Is	Associated with	increased	response to		in people with	Disease:Myocardial Infarction		T		0.152	0.777		0.365	0.752	0.2585	0.7645	European predominance	rs776746-C
1448112479	1448112481	cohort, retrospective	79		Rheumatoid Arthritis	Disease					= 0.007	OR	6.68	1.68	26.51	European	rs11052877	CD69	tocilizumab	27339827	Efficacy	yes	Patients had previously been treated with disease-modifying anti rheumatic drugs (DMARD), and 68.4% had tried at least one Biological therapy. Tocilizumab was administered intravenously. Concomitant glucocorticoid and DMARD was prescribed in 92.4% and 55.7% of patients, respectively. Efficacy measured low disease activity at 6 months.	Allele A is associated with increased response to tocilizumab in people with Arthritis, Rheumatoid as compared to allele G.	A			Is	Associated with	increased	response to		in people with	Disease:Rheumatoid arthritis		G		0.46	0.87	0.64	0.82		0.64	0.755	European predominance	rs11052877-A
1448263716	1448263718	meta-analysis	18596		Genomic Investigation of Statin Therapy consortium	Study Cohort	0.24	G			= 2.1E-4	OR				European	rs2072183	NPC1L1	hmg coa reductase inhibitors	27648687	Efficacy	yes	as measured by lesser reductions in LDL-C. These individuals were also more likely to start out with higher LDL-C before treatment. NPC1L1 is on the minus strand therefore alleles were complemented and shown here on plus chromosomal strand. Paper shows C as effect allele and also minor allele in European-ancestry individuals.	Allele G is associated with decreased response to hmg coa reductase inhibitors in people with Cardiovascular Diseases and Hypercholesterolemia as compared to allele C.	G			Is	Associated with	decreased	response to		in people with	Disease:Cardiovascular Disease, Disease:Hypercholesterolemia	and	C		0.41	0.79	0.78		0.76	0.41	0.776667	European predominance	rs2072183-G
1448612748	1448612756	GWAS	2830	876	eMERGE	Study Cohort	0.66	G			= 1.00E-6	OR	0.68	0.58	0.8	Multiple groups	rs13144136	CLNK	Antihypertensives	28222112	Efficacy	yes		Allele G is associated with increased response to Antihypertensives in people with Hypertension as compared to allele T.	G			Is	Associated with	increased	response to		in people with	Disease:Hypertension		T		0.44	0.9	0.61			0.44	0.755	European predominance	rs13144136-G
1449003493	1449003500	cohort	92		p-value is for comparison of median lumefantrine concentrations between genotypes	Study Cohort					= 0.04	OR				Sub-Saharan African	rs776746	CYP3A5	lumefantrine	28673292	Metabolism/PK	yes	Median concentrations of lumefantrine 7 days after beginning treatment with artemether-lumefantrine was significantly higher in carriers of the C allele as compared to non-carriers.	Allele C is associated with increased concentrations of lumefantrine in women with Malaria and Pregnancy as compared to allele T.	C			Is	Associated with	increased	concentrations of		in women with	Disease:Malaria, Other:Pregnancy	and	T		0.152	0.777		0.365	0.752	0.2585	0.7645	European predominance	rs776746-C
1449163542	1449163545	cohort, clinical trial	1560		DeKAF Genomics study (NCT01714440), European American subset only	Study Cohort	0.068	C			= 6.08E-98	OR				European	rs776746	CYP3A5	tacrolimus	29318894	Metabolism/PK	yes	This study was attempting to validate reported variants and tacrolimus trough concentration in a large population of African American and European American kidney transplant patients, this was one of the variants that passed validation in both populations. Direction of effect was not stated.	Allele C is associated with trough concentration of tacrolimus in people with Kidney Transplantation and Transplantation as compared to allele T.	C			Is	Associated with		trough concentration of		in people with	Disease:Kidney Transplantation, Disease:Transplantation	and	T		0.152	0.777		0.365	0.752	0.2585	0.7645	European predominance	rs776746-C
1449167728	1449167734	GWAS	186		Individuals had been enrolled in clinical trials where they had received duloxetine for up to eight weeks.	Study Cohort					< 5E-5	OR	0.16			European	rs6700741		duloxetine	29407288	Efficacy	yes	Variant was suggestively significant, but did not reach genome-wide significance.; Response was defined by >50% decrease in Montgomery-Asberg Depression Rating Scale (MADRS) score at the end of treatment.	Allele C is associated with decreased response to duloxetine in people with Depressive Disorder, Major as compared to allele T.	C			Is	Associated with	decreased	response to		in people with	Disease:Major Depressive Disorder		T		0.45	0.88	0.86			0.45	0.87	European predominance	rs6700741-C
1449167839	1449167841	GWAS	186		Individuals had been enrolled in clinical trials where they had received duloxetine for up to eight weeks.	Study Cohort					< 5E-5	OR	0.29			European	rs10007051		duloxetine	29407288	Efficacy	yes	Variant was suggestively significant, but did not reach genome-wide significance.; Response was defined by >50% decrease in Montgomery-Asberg Depression Rating Scale (MADRS) score at the end of treatment.	Allele C is associated with decreased response to duloxetine in people with Depressive Disorder, Major as compared to allele T.	C			Is	Associated with	decreased	response to		in people with	Disease:Major Depressive Disorder		T		0.32	0.82	0.8			0.32	0.81	European predominance	rs10007051-C
1449167845	1449167847	GWAS	186		Individuals had been enrolled in clinical trials where they had received duloxetine for up to eight weeks.	Study Cohort					< 5E-5	OR	0.3			European	rs11933890		duloxetine	29407288	Efficacy	yes	Variant was suggestively significant, but did not reach genome-wide significance.; Response was defined by >50% decrease in Montgomery-Asberg Depression Rating Scale (MADRS) score at the end of treatment.	Allele A is associated with decreased response to duloxetine in people with Depressive Disorder, Major as compared to allele G.	A			Is	Associated with	decreased	response to		in people with	Disease:Major Depressive Disorder		G		0.35	0.81	0.79			0.35	0.8	European predominance	rs11933890-A
1449167857	1449167859	GWAS	186		Individuals had been enrolled in clinical trials where they had received duloxetine for up to eight weeks.	Study Cohort					< 5E-5	OR	0.3			European	rs55881666		duloxetine	29407288	Efficacy	yes	Variant was suggestively significant, but did not reach genome-wide significance.; Response was defined by >50% decrease in Montgomery-Asberg Depression Rating Scale (MADRS) score at the end of treatment.	Allele C is associated with decreased response to duloxetine in people with Depressive Disorder, Major as compared to allele T.	C			Is	Associated with	decreased	response to		in people with	Disease:Major Depressive Disorder		T		0.15	0.89	0.79			0.15	0.84	European predominance	rs55881666-C
1449167863	1449167865	GWAS	186		Individuals had been enrolled in clinical trials where they had received duloxetine for up to eight weeks.	Study Cohort					< 5E-5	OR	0.3			European	rs56229625		duloxetine	29407288	Efficacy	yes	Variant was suggestively significant, but did not reach genome-wide significance.; Response was defined by >50% decrease in Montgomery-Asberg Depression Rating Scale (MADRS) score at the end of treatment.	Allele G is associated with decreased response to duloxetine in people with Depressive Disorder, Major as compared to allele T.	G			Is	Associated with	decreased	response to		in people with	Disease:Major Depressive Disorder		T		0.15	0.89	0.79			0.15	0.84	European predominance	rs56229625-G
1449167869	1449167871	GWAS	186		Individuals had been enrolled in clinical trials where they had received duloxetine for up to eight weeks.	Study Cohort					< 5E-5	OR	0.15			European	rs61692318		duloxetine	29407288	Efficacy	yes	Variant was suggestively significant, but did not reach genome-wide significance.; Response was defined by >50% decrease in Montgomery-Asberg Depression Rating Scale (MADRS) score at the end of treatment.	Allele G is associated with decreased response to duloxetine in people with Depressive Disorder, Major as compared to allele A.	G			Is	Associated with	decreased	response to		in people with	Disease:Major Depressive Disorder		A		0.39	0.83	0.85			0.39	0.84	European predominance	rs61692318-G
1449167875	1449167877	GWAS	186		Individuals had been enrolled in clinical trials where they had received duloxetine for up to eight weeks.	Study Cohort					< 5E-5	OR	0.3			European	rs62319299		duloxetine	29407288	Efficacy	yes	Variant was suggestively significant, but did not reach genome-wide significance.; Response was defined by >50% decrease in Montgomery-Asberg Depression Rating Scale (MADRS) score at the end of treatment.	Allele A is associated with decreased response to duloxetine in people with Depressive Disorder, Major as compared to allele C.	A			Is	Associated with	decreased	response to		in people with	Disease:Major Depressive Disorder		C		0.32	0.9	0.8			0.32	0.85	European predominance	rs62319299-A
1449168118	1449168120	GWAS	186		Individuals had been enrolled in clinical trials where they had received duloxetine for up to eight weeks.	Study Cohort					< 5E-5	OR	0.27			European	rs4437856		duloxetine	29407288	Efficacy	yes	Variant was suggestively significant, but did not reach genome-wide significance.; Variant was associated with an decreased likelihood of the patient entering remission, as defined by a score of 10 or more on the Montgomery-Asberg Depression Rating Scale (MADRS) score at the end of treatment.	Allele A is associated with decreased response to duloxetine in people with Depressive Disorder, Major as compared to allele C.	A			Is	Associated with	decreased	response to		in people with	Disease:Major Depressive Disorder		C		0.26	0.88	0.7			0.26	0.79	European predominance	rs4437856-A
1449168137	1449168139	GWAS	186		Individuals had been enrolled in clinical trials where they had received duloxetine for up to eight weeks.	Study Cohort					< 5E-5	OR	0.32			European	rs13204353	TREML4	duloxetine	29407288	Efficacy	yes	Variant was suggestively significant, but did not reach genome-wide significance.; Variant was associated with an decreased likelihood of the patient entering remission, as defined by a score of 10 or more on the Montgomery-Asberg Depression Rating Scale (MADRS) score at the end of treatment.	Allele G is associated with decreased response to duloxetine in people with Depressive Disorder, Major as compared to allele A.	G			Is	Associated with	decreased	response to		in people with	Disease:Major Depressive Disorder		A		0.38	0.8	0.72			0.38	0.76	European predominance	rs13204353-G
1449168143	1449168145	GWAS	186		Individuals had been enrolled in clinical trials where they had received duloxetine for up to eight weeks.	Study Cohort					< 5E-5	OR	0.31			European	rs9369266	TREML4	duloxetine	29407288	Efficacy	yes	Variant was suggestively significant, but did not reach genome-wide significance.; Variant was associated with an decreased likelihood of the patient entering remission, as defined by a score of 10 or more on the Montgomery-Asberg Depression Rating Scale (MADRS) score at the end of treatment.	Allele A is associated with decreased response to duloxetine in people with Depressive Disorder, Major as compared to allele G.	A			Is	Associated with	decreased	response to		in people with	Disease:Major Depressive Disorder		G		0.41	0.9	0.71			0.41	0.805	European predominance	rs9369266-A
1449179728	1449179730	meta-analysis	1262		CCyR in 4 studies	Study Cohort					< 0.001	OR	2.08	1.47	2.95	Multiple groups, Mixed Asian	rs776746	CYP3A5	imatinib	29427770	Efficacy	yes	Response = complete cytogenetic response (CCyR) as defined by each individual study, 4 studies were analyzed.	Allele C is associated with increased response to imatinib in people with Leukemia, Myelogenous, Chronic, BCR-ABL Positive as compared to allele T.	C			Is	Associated with	increased	response to		in people with	Disease:Chronic myelogenous leukemia, BCR-ABL1 positive		T		0.152	0.777		0.365	0.752	0.2585	0.7645	European predominance	rs776746-C
1449270257	1449270259	meta-analysis			1 study	Study Cohort						OR	0.53	0.35	0.8	Unknown	rs3763980	SLC16A7	methotrexate	29589488	Efficacy	yes	Authors say this variant is associated with non-response in allelic model (minor allele vs major and describe variant as T>A).	Allele A is associated with decreased response to methotrexate in children with Arthritis, Juvenile Rheumatoid as compared to allele T.	A	Pediatric		Is	Associated with	decreased	response to		in children with	Disease:Juvenile Rheumatoid Arthritis		T		0.38	0.79	0.79		0.84	0.38	0.806667	European predominance	rs3763980-A
1450930479	1450930484	retrospective	461			Unknown	0.93	G			= 0.006					European	rs3784921	TXNDC11	hydrochlorothiazide	29650764	Efficacy	yes	The G allele was associated with a reduced systolic blood pressure response to hydrochlorothiazide.	Allele G is associated with decreased response to hydrochlorothiazide in people with Hypertension as compared to allele T.	G			Is	Associated with	decreased	response to		in people with	Other:Hypertension		T		0.42	0.93	0.89	0.69		0.555	0.91	European predominance	rs3784921-G
1451116000	1451115982	cohort	51		Study parameters given for white patients only	Study Cohort	0.913	C			= 0.03					European	rs776746	CYP3A5	lopinavir	23503447	Metabolism/PK	yes	Association was significant in white patients only. Please note that alleles have been complemented to the positive strand.	Allele C is associated with increased trough concentration of lopinavir in people with HIV Infections as compared to allele T.	C			Is	Associated with	increased	trough concentration of		in people with	Other:HIV infectious disease		T		0.152	0.777		0.365	0.752	0.2585	0.7645	European predominance	rs776746-C
1451117367	1451117397	retrospective	4696		Patients from the PEAR, PEAR-2, GERA 1, GERA 2 and GenHAT clinical trials.	Study Cohort					= 7.22E-5					Multiple groups, See Figure 1A for genetic ancestry data	rs10224002	PRKAG2	hydrochlorothiazide	31327267	Efficacy	yes	The A allele was significantly associated with a decrease in systolic blood pressure compared to the G allele.	Allele A is associated with increased response to hydrochlorothiazide in people with Hypertension as compared to allele G.	A			Is	Associated with	increased	response to		in people with	Other:Hypertension		G		0.4	0.81	0.78	0.67	0.77	0.535	0.786667	European predominance	rs10224002-A
1451117407	1451117398	retrospective	4696		Patients from the PEAR, PEAR-2, GERA 1, GERA 2 and GenHAT clinical trials.	Study Cohort					= 1.1E-4					Multiple groups, See Figure 1A for genetic ancestry data	rs740406	DOT1L, PLEKHJ1	candesartan	31327267	Efficacy	yes	The A allele was significantly associated with an increase in systolic blood pressure compared to the G allele.	Allele A is associated with decreased response to candesartan in people with Hypertension as compared to allele G.	A			Is	Associated with	decreased	response to		in people with	Other:Hypertension		G		0.38	0.97	0.85			0.38	0.91	European predominance	rs740406-A
1451317880	1451317884	cohort	80			Study Cohort					= 0.016					Multiple groups, "36 Caucasians, 42 Latin-Americans and 2 Blacks"	rs3842	ABCB1	olanzapine	33378980	Metabolism/PK	yes		Allele T is associated with increased clearance of olanzapine in healthy individuals as compared to allele C.	T			Is	Associated with	increased	clearance of		in healthy individuals			C		0.36	0.92	0.87	0.9	0.89	0.63	0.893333	European predominance	rs3842-T
1451431360	1451431380	meta-analysis			14 studies - all autoimmune diseases	Study Cohort					= 0.001	OR	1.66	1.22	2.24	European	rs1800629	TNF	Tumor necrosis factor alpha (TNF-alpha) inhibitors	33887993	Efficacy	yes	"Conclusion; The present study shows that Caucasian patients carrying the common alleles of FCGR2A rs1801274, FCGR3A; rs396991, TNF-α rs361525, rs1800629, rs1799724 and TNFRSF1B rs1061622 have a potential to show a better; response to anti-TNF-α agents"	Allele G is associated with increased response to Tumor necrosis factor alpha (TNF-alpha) inhibitors in people with Arthritis, Rheumatoid, Autoimmune Diseases or Psoriasis as compared to allele A.	G			Is	Associated with	increased	response to		in people with	Other:Rheumatoid arthritis, Other:Autoimmune Diseases, Other:Psoriasis	or	A		0.44	0.97	0.93	0.88		0.66	0.95	European predominance	rs1800629-G
1451431406	1451431411	meta-analysis			2 studies	Study Cohort					= 0.001	OR	2.62	1.52	4.51	European	rs1061622	TNFRSF1B	Tumor necrosis factor alpha (TNF-alpha) inhibitors	33887993	Efficacy	yes	"Conclusion; The present study shows that Caucasian patients carrying the common alleles of FCGR2A rs1801274, FCGR3A; rs396991, TNF-α rs361525, rs1800629, rs1799724 and TNFRSF1B rs1061622 have a potential to show a better; response to anti-TNF-α agents"	Allele T is associated with increased response to Tumor necrosis factor alpha (TNF-alpha) inhibitors in people with Psoriasis as compared to allele G.	T			Is	Associated with	increased	response to		in people with	Other:Psoriasis		G		0.42	0.83	0.82	0.82	0.84	0.62	0.83	European predominance	rs1061622-T
1452451400	1452451383		126	64	Cases = CCyR (complete cytogenetic response), controls = Non-CCyR	Study Cohort	0.73	C	0.578	C	< 0.001					East Asian	rs776746	CYP3A5	imatinib	38640718	Efficacy	yes	"Patients with a T allele for ABCB1 (rs1045642, rs2032582, and rs1128503), A allele for ABCG2-rs2231142, and G allele for CYP3A5-rs776746 polymorphisms showed better cytogenetic response and molecular response." Alleles complemented.	Allele C is associated with increased clinical benefit to imatinib in people with Leukemia, Myelogenous, Chronic, BCR-ABL Positive as compared to allele T.	C			Is	Associated with	increased	clinical benefit to		in people with	Other:Chronic myelogenous leukemia, BCR-ABL1 positive		T		0.152	0.777		0.365	0.752	0.2585	0.7645	European predominance	rs776746-C
1452471420	1452471480		98		mean plasma concentration of PER	Study Cohort					= 0.005					East Asian	rs776746	CYP3A5, ZSCAN25	perampanel	38728170	Metabolism/PK	yes	"Among the groups, the CYP3A5*3 CC genotype exhibited the highest mean plasma concentration of PER at 562.8 ± 293.9 ng/ml, in contrast to the CT and TT genotype groups, which had a mean of 421.1 ± 165.6 ng/ml and 260.0 ± 36.1 ng/ml (P = 0.005). Mann–Whitney U test analysis revealed significant differences in plasma concentration among the three genotype groups (P = 0.005)	Allele C is associated with increased concentrations of perampanel in children with Epilepsy as compared to allele T.	C	Pediatric		Is	Associated with	increased	concentrations of		in children with	Other:Epilepsy		T		0.152	0.777		0.365	0.752	0.2585	0.7645	European predominance	rs776746-C
