# Supplementary material for: Pharmacogenomics and genetic ancestry in Colombia: a study on all variant drug annotations of PharmGKB
Source: Front Pharmacol. 2025 Aug 29;16:1636451. doi: 10.3389/fphar.2025.1636451 (PMC12425994; doi:10.3389/fphar.2025.1636451)
Supplement: Supplementary file 3 [file Table1.xlsx]

## Sheet: Variant Annotations
Variant Annotation ID	Study Parameters ID	Study Type	Study Cases	Study Controls	Characteristics	Characteristics Type	Frequency In Cases	Allele Of Frequency In Cases	Frequency In Controls	Allele Of Frequency In Controls	P Value	Ratio Stat Type	Ratio Stat	Confidence Interval Start	Confidence Interval Stop	Biogeographical Groups	Variant/Haplotypes	Gene	Drug(s)	PMID	Phenotype Category	Significance	Notes	Sentence	Alleles	Specialty Population	Metabolizer types	isPlural	Is/Is Not associated	Direction of effect	PD/PK terms	Multiple drugs And/or	Population types	Population Phenotypes or diseases	Multiple phenotypes or diseases And/or	Comparison Allele(s) or Genotype(s)	Comparison Metabolizer types
608178490	608178492	cohort	24		renal transplant recipients receiving tacrolimus	Study Cohort					= 0.05	Unknown				East Asian	rs1045642	ABCB1	lansoprazole	17190370	Other, Metabolism/PK	yes	in people with CYP2C19 extensive metabolizers status after renal transplantation	Allele G is associated with increased metabolism of lansoprazole as compared to genotype AA.	G			Is	Associated with	increased	metabolism of					AA
608431045	608431049	meta-analysis	758		Schizophrenia	Disease					= 0.1	OR	0.82	0.65	1.04	Multiple groups, Caucasian; African American	rs6280	DRD3	clozapine	20029384	Efficacy	not stated		Allele T is not associated with response to clozapine in people with Schizophrenia as compared to allele C.	T			Is	Not associated with		response to		in people with	Disease:Schizophrenia		C
608431344	608431346	cohort	188		Bipolar Disorder	Disease					= 0.029	OR	0.35			European	rs2284017	CACNG2	lithium	18408563	Efficacy	not stated		Allele C is associated with increased response to lithium in people with Bipolar Disorder as compared to allele T.	C			Is	Associated with	increased	response to		in people with	Disease:Bipolar Disorder		T
608431732	608431734	cohort	283		Hospitalized Caucasian patients aged 75 years or older	Study Cohort	0.07	C			= 0.0015	Unknown				European	rs1057910	CYP2C9	warfarin	19794411	Dosage	yes		Allele C is associated with decreased dose of warfarin.	C			Is	Associated with	decreased	dose of
608431735	608431739					Unknown					= 0.01	Unknown					rs11572080	CYP2C8	paclitaxel	11668219	Other, Metabolism/PK	not stated	in vitro expression of recombinant CYP2C8*3 allelic protein and wild-type protein	Allele T is associated with decreased metabolism of paclitaxel as compared to allele C.	T			Is	Associated with	decreased	metabolism of					C
608431745	608431747					Unknown					= 0.01	Unknown					rs10509681	CYP2C8	paclitaxel	11668219	Other, Metabolism/PK	not stated	in vitro expression of recombinant CYP2C8*3 allelic protein and wild-type protein	Allele C is associated with decreased metabolism of paclitaxel as compared to allele T.	C			Is	Associated with	decreased	metabolism of					T
608431751	655388291	cohort, prospective	283		frail elderly French hospital inpatients, with a mean age of 86.7 ± 6 years	Age Group	0.294	T			= 0.127	Unknown				European	rs2108622	CYP4F2	warfarin	19794411	Dosage	no	A weak association was found but it did not reach significance: "In addition, a relationship was found between the CYP4F2; (rs2108622) genotype and warfarin maintenance dose, but it; was much weaker than those described earlier. Patients with; the wild-type CYP4F2 (rs2108622) sequence (CC) required; a mean dose of 2.8 ± 1.5 mg, whereas heterozygotes (CT); and homozygotes (TT) were found to requir…	Allele C is associated with dose of warfarin.	C			Is	Associated with		dose of
608431753	608431755					Unknown					= 0.05	Unknown					rs61750900	UGT2B10	nicotine	17909004	Other, Metabolism/PK	not stated	nicotine glucuronidation activity assayed in human liver microsomes from subjects with TT, GT, and GG genotype.	Allele T is associated with decreased metabolism of nicotine as compared to allele G.	T			Is	Associated with	decreased	metabolism of					G
608431758	608431760	cohort	283		Hospitalized Caucasian patients aged 75 years or older	Study Cohort	0.132	T			= 0.0015	Unknown				European	rs1799853	CYP2C9	warfarin	19794411	Dosage	yes		Allele T is associated with decreased dose of warfarin.	T			Is	Associated with	decreased	dose of
608431768	608431770	cohort	283			Unknown	0.162	A			= 0.043	Unknown				European	rs1131873	EPHX1	warfarin	19794411	Dosage	yes		Allele A is associated with decreased dose of warfarin.	A			Is	Associated with	decreased	dose of
608431774	608431776	cohort	283		elderly, frail inpatients	Study Cohort	0.445	T			= 1.0E-4	Unknown				European	rs9923231	VKORC1	warfarin	19794411	Dosage	yes		Allele T is associated with decreased dose of warfarin as compared to allele C.	T			Is	Associated with	decreased	dose of					C
608431778	982032939	cohort, GWAS	181		Discovery cohort	Study Cohort					= 9.2E-5	Unknown				European	rs216013	CACNA1C	warfarin	18535201	Dosage	no	This intronic variant in the membrane calcium-channel gene CACNA1C was correlated with warfarin dose (p = 9.2 × 10-5) in the index population (n = 181) from a GWAS study of white patients undergoing anticoagulation therapy. Combined analysis of the index and replication populations (n = 374) yielded a p value of 8.6 × 10-7. "However, this variant did not reach established significance threshold i…	Allele A is not associated with dose of warfarin.	A			Is	Not associated with		dose of
608431781	608431783	cohort	226			Unknown	0.065	A			= 0.023	Unknown				African American/Afro-Caribbean	rs7900194	CYP2C9	warfarin	20072124	Dosage	yes		Allele A is associated with decreased dose of warfarin as compared to allele G.	A			Is	Associated with	decreased	dose of					G
608431789	608431791	cohort	226			Unknown	0.018	T			< 0.001	Unknown				African American/Afro-Caribbean	rs28371685	CYP2C9	warfarin	20072124	Dosage	yes		Allele T is associated with decreased dose of warfarin as compared to allele C.	T			Is	Associated with	decreased	dose of					C
608431793	608431795	cohort	226			Unknown	0.007	G			< 0.001	Unknown				African American/Afro-Caribbean	rs28371686	CYP2C9	warfarin	20072124	Dosage	yes		Allele G is associated with decreased dose of warfarin as compared to allele C.	G			Is	Associated with	decreased	dose of					C
608431797	608431799	cohort	108		patients with high (>90th percentile, n = 55) or low (<10th percentile, n = 53) warfarin dose requirements	Study Cohort					= 0.01	Unknown					rs339097	CALU	warfarin	20200517	Dosage	yes		Allele G is associated with increased dose of warfarin.	G			Is	Associated with	increased	dose of
608431827	608431829	GWAS	555			Unknown						Unknown				European	rs10871454	STX4	warfarin	18535201	Dosage	yes	This SNP accounted for ~25% of the variance in stabilized warfarin dose in a GWAS study. It was in perfect linkage disequilibrium (r2=1) with rs9923231 (VKORC1:-1639)	Allele T is associated with decreased dose of warfarin.	T			Is	Associated with	decreased	dose of
613976745	613976749	cohort	96		Epilepsy	Disease	0.135	G			= 0.0351	Unknown				East Asian	rs2234922	EPHX1	carbamazepine	15692831	Dosage, Metabolism/PK	yes	as part of a haplotype.	Allele G is associated with decreased metabolism of carbamazepine in people with Epilepsy as compared to allele A.	G			Is	Associated with	decreased	metabolism of		in people with	Disease:Epilepsy		A
613977249	613977253	cohort	200			Unknown					= 1.6E-8	Unknown				Multiple groups	rs2359612	PRSS53, VKORC1	warfarin	16270629	Dosage	yes	It is in strong linkage disequilibrium (r2>0.9) with rs9923231.	Allele A is associated with decreased dose of warfarin.	A			Is	Associated with	decreased	dose of
613977311	613977314	cohort	61			Unknown					= 0.0058	Unknown				European	rs1136201	ERBB2	trastuzumab	17693647	Toxicity	yes	is associated with cardiotoxicity in breast cancer patients treated with trastuzumab.	Allele G is associated with response to trastuzumab.	G			Is	Associated with		response to
613977365	613977367	cohort	30			Unknown					= 0.024	Unknown				East Asian	rs6280	DRD3	pramipexole	19396436	Efficacy	yes		Allele T is associated with increased response to pramipexole.	T			Is	Associated with	increased	response to
613978582	613978586	cohort	281		Epilepsy	Disease					= 0.0066	Unknown				European	rs1057910	CYP2C9	phenytoin	15805193	Dosage, Metabolism/PK	yes		Allele C is associated with increased dose of phenytoin in people with Epilepsy as compared to allele A.	C			Is	Associated with	increased	dose of		in people with	Disease:Epilepsy		A
613978601	613978605	cohort	281		Epilepsy	Disease					= 0.014	Unknown				European	rs3812718	SCN1A	phenytoin	15805193	Dosage	yes		Allele T is associated with increased dose of phenytoin in people with Epilepsy as compared to allele C.	T			Is	Associated with	increased	dose of		in people with	Disease:Epilepsy		C
613978984	613978991	cohort	199		stable congestive Heart Failure	Disease						Unknown				European	rs1042714	ADRB2	Beta Blocking Agents	15861037	Efficacy	no		Allele G is not associated with response to Beta Blocking Agents in people with Heart Failure as compared to allele C.	G			Is	Not associated with		response to		in people with	Disease:Heart Failure		C
613978995	613978998	cohort	199		stable congestive heart failure	Disease						Unknown				European	rs1042713	ADRB2	Beta Blocking Agents	15861037	Efficacy	no		Allele A is not associated with response to Beta Blocking Agents in people with Heart Failure as compared to allele G.	A			Is	Not associated with		response to		in people with	Disease:Heart Failure		G
613979002	613979006	cohort	199		stable congestive heart failure	Disease						Unknown				European	rs1800888	ADRB2	Beta Blocking Agents	15861037	Efficacy	no		Allele T is not associated with response to Beta Blocking Agents in people with Heart Failure as compared to allele C.	T			Is	Not associated with		response to		in people with	Disease:Heart Failure		C
613979010	613979012	cohort	199		stable congestive heart failure	Disease						Unknown				European	rs1801252	ADRB1	Beta Blocking Agents	15861037	Efficacy	no		Allele A is not associated with response to Beta Blocking Agents in people with Heart Failure as compared to allele G.	A			Is	Not associated with		response to		in people with	Disease:Heart Failure		G
613979015	613979017	cohort	199		stable congestive heart failure	Disease						Unknown				European	rs1801253	ADRB1	Beta Blocking Agents	15861037	Efficacy	no		Allele C is not associated with response to Beta Blocking Agents in people with Heart Failure as compared to allele G.	C			Is	Not associated with		response to		in people with	Disease:Heart Failure		G
613979204	613979206	cohort	120			Unknown					= 0.001	Unknown				East Asian	rs2661319	RGS4	risperidone	18204343	Efficacy	yes		Allele C is associated with decreased response to risperidone in people with Schizophrenia as compared to allele T.	C			Is	Associated with	decreased	response to		in people with	Disease:Schizophrenia		T
613979290	613979292	cohort	120			Unknown					= 0.0239	Unknown				East Asian	rs1800497	ANKK1	risperidone	18855532	Efficacy	yes		Allele A is associated with increased response to risperidone in people with Schizophrenia as compared to allele G.	A			Is	Associated with	increased	response to		in people with	Disease:Schizophrenia		G
637879752	637879754	cohort	82			Unknown						Unknown				European	rs1801131	MTHFR	methotrexate	17512587		no		Allele T is not associated with response to methotrexate in people with Precursor Cell Lymphoblastic Leukemia-Lymphoma as compared to allele G.	T			Is	Not associated with		response to		in people with	Disease:Acute lymphoblastic leukemia		G
637879816	637879818	cohort	4886			Unknown						Unknown				Multiple groups, Asians (n = 1103), blacks (n = 670), and whites (n = 3113)	rs9934438	VKORC1	warfarin	20203262	Dosage	yes		Allele A is associated with decreased dose of warfarin as compared to allele G.	A			Is	Associated with	decreased	dose of					G
637879838	637879844	cohort	4886			Unknown						Unknown				Multiple groups, Asians (n = 1103), blacks (n = 670), and whites (n = 3113)	rs9923231	VKORC1	warfarin	20203262	Dosage	yes		Allele T is associated with decreased dose of warfarin as compared to allele C.	T			Is	Associated with	decreased	dose of					C
637879873	637879875	cohort	496		The G allele of rs339097 (the allele frequency was 0.14 in African Americans and 0.002 in Caucasians)	Study Cohort					= 0.03	Unknown				Multiple groups	rs339097	CALU	warfarin	20200517	Dosage	yes		Allele G is associated with increased dose of warfarin.	G			Is	Associated with	increased	dose of
637879876	637879878	cohort	194		The G allele of rs339097 (the allele frequency was 0.14 in African Americans and 0.002 in Caucasians)	Study Cohort					= 0.03	Unknown				African American/Afro-Caribbean	rs339097	CALU	warfarin	20200517	Dosage	yes		Allele G is associated with increased dose of warfarin.	G			Is	Associated with	increased	dose of
637880031	637880033	cohort	39		IMCL-0144	Study Cohort						Unknown				Multiple groups, Thirty-one (79%) patients were Caucasian, six (15%) were Asian and two (5%) were Hispanic.	rs2227983	EGFR	cetuximab	16788380	Efficacy	no		Allele A is not associated with response to cetuximab in people with Colorectal Neoplasms as compared to allele G.	A			Is	Not associated with		response to		in people with	Disease:Colorectal Neoplasms		G
637880191	637880216	cohort	64			Unknown						Unknown				Multiple groups, 92% White, 6% African, 2% Asian; French	rs1138272	GSTP1	oxaliplatin	16707601	Toxicity, Metabolism/PK	no		Allele C is not associated with response to oxaliplatin in people with Gastrointestinal Neoplasms as compared to allele T.	C			Is	Not associated with		response to		in people with	Disease:Gastrointestinal Neoplasms		T
637880237	637880239	cohort	1053			Unknown					= 0.0	Unknown				Unknown	rs9923231	VKORC1	warfarin	19300499	Dosage	yes		Allele T is associated with decreased dose of warfarin as compared to allele C.	T			Is	Associated with	decreased	dose of					C
637880240	637880242	cohort	588			Unknown					= 0.0	Unknown				Unknown	rs9923231	VKORC1	warfarin	19300499	Dosage	yes		Allele T is associated with decreased dose of warfarin as compared to allele C.	T			Is	Associated with	decreased	dose of					C
637880249	637880255	cohort	4943		IWPC	Study Cohort						Unknown				Multiple groups	rs9923231	VKORC1	warfarin	19228618	Dosage	yes		Allele T is associated with decreased dose of warfarin.	T			Is	Associated with	decreased	dose of
637880256	637880262	cohort, GWAS	181			Unknown					= 0.0	Unknown				European	rs9923231	VKORC1	warfarin	18535201	Dosage	yes		Allele T is associated with decreased dose of warfarin as compared to allele C.	T			Is	Associated with	decreased	dose of					C
655385756	655385760	clinical trial	40		Diabetes Mellitus, Type 2	Disease					= 0.018	Unknown				East Asian	rs5219	KCNJ11	repaglinide	20054294	Efficacy	yes		Allele T is associated with increased response to repaglinide in people with Diabetes Mellitus, Type 2 as compared to genotype CC.	T			Is	Associated with	increased	response to		in people with	Disease:Diabetes Mellitus, Type 2		CC
655386544	655386546	case/control	170	121		Unknown						Unknown				East Asian	rs1799732	DRD2	antipsychotics	9858029	Efficacy	no	No specific antipsychotic is mentioned in the study.	Allele G is not associated with response to antipsychotics in people with Schizophrenia as compared to allele del.	G			Is	Not associated with		response to		in people with	Disease:Schizophrenia		del
655386820	655386823		250		Cancer	Disease						Unknown				East Asian	rs2072671	CDA	gemcitabine	17194903	Toxicity, Metabolism/PK	no	(*2 haplotype)	Allele C is not associated with decreased metabolism of gemcitabine in people with Neoplasms as compared to allele A.	C			Is	Not associated with	decreased	metabolism of		in people with	Disease:Neoplasms		A
655386824	655386826		250		Cancer	Disease					= 0.001	Unknown				East Asian	rs60369023	CDA	gemcitabine	17194903	Other, Metabolism/PK	yes	(decreased clearance)	Allele A is associated with decreased metabolism of gemcitabine in people with Neoplasms as compared to allele G.	A			Is	Associated with	decreased	metabolism of		in people with	Disease:Neoplasms		G
655386834	655386837	case/control	140		major depressive disorder	Disease					= 0.014	Unknown				East Asian	rs2227631	SERPINE1	citalopram, fluoxetine	18794724	Efficacy	yes	(as haplotype with rs1799889-G)	Allele G is associated with decreased response to citalopram and fluoxetine in people with Depressive Disorder, Major as compared to allele A.	G			Is	Associated with	decreased	response to	and	in people with	Disease:Major Depressive Disorder		A
655386848	655386851		140		major depressive disorder	Disease					= 0.014	Unknown				East Asian	rs1799889	SERPINE1	citalopram, fluoxetine	18794724	Efficacy	yes	(as part of haplotype with rs2227631-G)	Allele G is associated with decreased response to citalopram and fluoxetine in people with Depressive Disorder, Major as compared to allele A.	G			Is	Associated with	decreased	response to	and	in people with	Disease:Major Depressive Disorder		A
655386935	655386939	cohort	607		CAMP (Childhood Asthma Management Program)	Study Cohort					= 0.05	Unknown				European	rs7793837	CRHR2	salbutamol, selective beta-2-adrenoreceptor agonists	18408560	Efficacy	yes		Allele T is associated with decreased response to salbutamol and selective beta-2-adrenoreceptor agonists in people with Asthma as compared to allele A.	T	Pediatric		Is	Associated with	decreased	response to	and	in people with	Disease:Asthma		A
655386940	655386943	cohort	152		LODO (individuals enrolled in a completed trial conducted by the American Lung Association Asthma Clinical Research Centers (ALA-ACRC) to evaluate the effectiveness of low dose Theophylline as add-on treatment in asthma (the LODO trial). The LODO trial was a multi-center, randomized, double-masked and placebo-controlled trial. Inclusion criteria include 15 years of age of older, a history of phys…	Study Cohort					= 0.03	Unknown				European	rs7793837	CRHR2	salbutamol, selective beta-2-adrenoreceptor agonists	18408560	Efficacy	yes		Allele T is associated with decreased response to salbutamol and selective beta-2-adrenoreceptor agonists in people with Asthma as compared to allele A.	T			Is	Associated with	decreased	response to	and	in people with	Disease:Asthma		A
655387115	655387118	case/control	219	389	Schizophrenia	Disease	0.522	C	0.524	C		Unknown				European	rs951436	RGS4	antipsychotics	16604300	Efficacy	no		Allele C is not associated with response to antipsychotics in people with Schizophrenia as compared to allele A.	C			Is	Not associated with		response to		in people with	Disease:Schizophrenia		A
655387147	655387149		31		healthy volunteers	Disease					= 0.02	Unknown				European	rs10509681	CYP2C8	rosiglitazone	17178266	Dosage, Metabolism/PK	yes	(stated as for CYP2C8*3)	Allele C is associated with increased metabolism of rosiglitazone in healthy individuals as compared to allele T.	C			Is	Associated with	increased	metabolism of		in healthy individuals			T
655387159	655387161		28		healthy volunteers	Disease					= 0.05	Unknown				European	rs10509681	CYP2C8	repaglinide	14534525	Dosage, Metabolism/PK	yes	(stated as for CYP2C8*3)	Allele C is associated with increased metabolism of repaglinide in healthy individuals as compared to allele T.	C			Is	Associated with	increased	metabolism of		in healthy individuals			T
655387163	655387165		28		healthy volunteers	Disease					= 0.05	Unknown				European	rs11572080	CYP2C8	repaglinide	14534525	Dosage, Metabolism/PK	yes	(stated as for CYP2C8*3)	Allele T is associated with increased metabolism of repaglinide in healthy individuals as compared to allele C.	T			Is	Associated with	increased	metabolism of		in healthy individuals			C
655387241	655387244	cohort	45		34 male and 11 female children. 50% of female patients were GG, 25% AG and 25% AA. 94% of male patients were G, 6% were A.	Study Cohort					= 0.035	Unknown				Multiple groups, Portugal: 44 white, 1 african	rs3813928	HTR2C	risperidone	19997080	Efficacy	yes	HTR2C is on the X chromosome and this variant described as rs3813928 (c.-995G>A). Males with A genotype plus females with AA/AG genotype had 4.1% higher ATEC (ie. less response) than males with G genotype or females with GG genotype.	Allele A is associated with decreased response to risperidone in children with Autistic Disorder as compared to genotype GG.	A	Pediatric		Is	Associated with	decreased	response to		in children with	Disease:Autism		GG
655387331	655387333	cohort	831			Unknown						Unknown				Multiple groups, No other associations between CYP2B6 or ABCB1 genotype and any other treatment response end points were observed overall and among white, black, or Hispanic participants analyzed separately	rs1045642	ABCB1	efavirenz	20662624	Other, Metabolism/PK	no	Analyses comprised 831 subjects (19% female, 48% white, 34% black, and 18% Hispanic)	Allele A is not associated with decreased response to efavirenz in people with Acquired Immunodeficiency Syndrome.	A			Is	Not associated with	decreased	response to		in people with	Disease:Acquired Immunodeficiency Syndrome
655387562	655387564		4943		IWPC	Study Cohort						Unknown				Multiple groups	rs1057910	CYP2C9	warfarin	19228618	Dosage	no		Allele C is associated with decreased dose of warfarin.	C			Is	Associated with	decreased	dose of
655387565	655387567		4943		IWPC	Study Cohort						Unknown				Multiple groups	rs1799853	CYP2C9	warfarin	19228618	Dosage	no		Allele T is associated with decreased dose of warfarin.	T			Is	Associated with	decreased	dose of
655387624	655387628	cohort, clinical trial	125		Schizophrenia	Disease					= 0.031	Unknown				East Asian	rs1799978	DRD2	risperidone	17105675	Other	yes		Allele T is associated with increased response to risperidone in people with Schizophrenia as compared to allele C.	T			Is	Associated with	increased	response to		in people with	Disease:Schizophrenia		C
655387640	655387642	cohort	340		p > 0.05	Study Cohort						Unknown				European	rs1801252	ADRB1	atenolol	20235788	Efficacy	no	Either alone as a SNP or in combination with rs1801253 allele C as a haplotype. Neither this SNP nor any haplotype combination (haplotypes AG and GC were also present in the population) predicted systolic blood pressure or diastolic blood pressure response to atenolol after 4 or 8 weeks of treatment, either in the combined cohort or after sex stratification (data was not shown).	Allele A is not associated with response to atenolol in people with Essential hypertension.	A			Is	Not associated with		response to		in people with	Disease:Essential hypertension
655387863	655387868		199		non-small cell lung cancer	Disease						Unknown				East Asian	rs12721627	CYP3A4	paclitaxel	16890579	Dosage, Metabolism/PK	no	but no significant differences were seen between 1/1 and 18B/1 (n = 10) patients for the pharmacokinetic parameters examined.	Allele C is associated with decreased metabolism of paclitaxel in people with Carcinoma, Non-Small-Cell Lung as compared to allele G.	C			Is	Associated with	decreased	metabolism of		in people with	Disease:Non-Small Cell Lung Carcinoma		G
655388073	655388075		165		maintenance warfarin therapy	Drug					< 0.001	Unknown				European	rs7294	VKORC1	warfarin	16676068	Dosage, Metabolism/PK	yes		Allele T is associated with increased dose of warfarin.	T			Is	Associated with	increased	dose of
655388076	655388078		165		maintenance warfarin therapy	Drug					< 0.001	Unknown				European	rs9934438	VKORC1	warfarin	16676068	Dosage, Metabolism/PK	yes		Allele A is associated with decreased dose of warfarin.	A			Is	Associated with	decreased	dose of
655388183	655388185	cohort	97			Unknown	0.007	T				Unknown				European	rs11572103	CYP2C8	paclitaxel	16299241	Dosage, Metabolism/PK	no	(measured as unbound clearance of paclitaxel)	Allele T is not associated with metabolism of paclitaxel in people with Neoplasms as compared to allele A.	T			Is	Not associated with		metabolism of		in people with	Disease:Neoplasms		A
655388186	655388188	cohort	97			Unknown	0.471	A				Unknown				European	rs1045642	ABCB1	paclitaxel	16299241	Other, Metabolism/PK	no	(as per all PK measurements taken)	Allele A is not associated with metabolism of paclitaxel in people with Neoplasms as compared to allele G.	A			Is	Not associated with		metabolism of		in people with	Disease:Neoplasms		G
655388190	655388192	cohort	97			Unknown	0.092	T				Unknown				European	rs11572080	CYP2C8	paclitaxel	16299241	Other, Metabolism/PK	no	(measured as unbound clearance of paclitaxel)	Allele T is not associated with metabolism of paclitaxel in people with Neoplasms as compared to allele C.	T			Is	Not associated with		metabolism of		in people with	Disease:Neoplasms		C
655388193	655388196	cohort	97			Unknown	0.021	C				Unknown				European	rs1058930	CYP2C8	paclitaxel	16299241	Other, Metabolism/PK	no	(measured as unbound clearance of paclitaxel)	Allele C is not associated with metabolism of paclitaxel in people with Neoplasms as compared to allele G.	C			Is	Not associated with		metabolism of		in people with	Disease:Neoplasms		G
655388203	655388205	cohort	47		prostate cancer	Disease	0.22	G			= 0.0083	Unknown				Multiple groups, 43 white, 3 african american, 1 asian	rs1402467	SULT1C4	docetaxel, thalidomide	20038957	Efficacy	yes	(allele inferred by frequency comparison with dbSNP, actual base not listed in paper)	Allele G is associated with increased response to docetaxel and thalidomide in people with Prostatic Neoplasms as compared to allele C.	G			Is	Associated with	increased	response to	and	in people with	Disease:Prostatic Neoplasms		C
655388206	655388208	cohort	47		prostate cancer	Disease	0.15	G			= 0.0011	Unknown				Multiple groups, 43 white, 3 african american, 1 asian	rs6922548	PPARD	docetaxel, thalidomide	20038957	Efficacy	yes	(allele inferred by frequency comparison with dbSNP, actual base not listed in paper)	Allele G is associated with increased response to docetaxel and thalidomide in people with Prostatic Neoplasms as compared to allele A.	G			Is	Associated with	increased	response to	and	in people with	Disease:Prostatic Neoplasms		A
655388209	655388211	cohort	47		prostate cancer	Disease	0.9	G			= 0.0055	Unknown				Multiple groups, 43 white, 3 african american, 1 asian	rs7769719	PPARD	docetaxel, thalidomide	20038957	Efficacy	yes	(allele inferred by frequency comparison with dbSNP, actual base not listed in paper)	Allele G is associated with increased response to docetaxel and thalidomide in people with Prostatic Neoplasms as compared to allele A.	G			Is	Associated with	increased	response to	and	in people with	Disease:Prostatic Neoplasms		A
655388213	655388215	cohort	47		prostate cancer	Disease	0.32	C			= 0.0061	Unknown				Multiple groups, 43 white, 3 african american, 1 asian	rs1883322	PPARD	docetaxel, thalidomide	20038957	Efficacy	yes	(allele inferred by frequency comparison with dbSNP, actual base not listed in paper, dbSNP changed designation of this allele from G/A to C/T at build 132)	Allele C is associated with increased response to docetaxel and thalidomide in people with Prostatic Neoplasms as compared to allele T.	C			Is	Associated with	increased	response to	and	in people with	Disease:Prostatic Neoplasms		T
655388216	655388218	cohort	47		prostate cancer	Disease	0.42	A			= 5.0E-4	Unknown				Multiple groups, 43 white, 3 african american, 1 asian	rs12418	CHST3	docetaxel, thalidomide	20038957	Efficacy	yes	(allele inferred by frequency comparison with dbSNP, actual base not listed in paper)	Allele A is associated with increased response to docetaxel and thalidomide in people with Prostatic Neoplasms as compared to allele G.	A			Is	Associated with	increased	response to	and	in people with	Disease:Prostatic Neoplasms		G
655388232	655388234	cohort	47		prostate cancer	Disease			0.44		= 0.048	Unknown				Multiple groups, 43 white, 3 african american, 1 asian	rs1871450	CHST3	docetaxel, thalidomide	20038957	Efficacy	yes	(allele inferred by frequency comparison with data in pgkb, actual base not listed in paper)	Allele A is associated with increased response to docetaxel and thalidomide in people with Prostatic Neoplasms as compared to allele G.	A			Is	Associated with	increased	response to	and	in people with	Disease:Prostatic Neoplasms		G
655388236	655388238	cohort	47		prostate cancer	Disease	0.32	C			= 0.0056	Unknown				Multiple groups, 43 white, 3 african american, 1 asian	rs2016520	PPARD	docetaxel, thalidomide	20038957	Efficacy	yes	(allele inferred by frequency comparison with dbSNP, actual base not listed in paper, dbSNP changed designation of this allele from G/A to C/T at build 132)	Allele C is associated with increased response to docetaxel and thalidomide in people with Prostatic Neoplasms as compared to allele T.	C			Is	Associated with	increased	response to	and	in people with	Disease:Prostatic Neoplasms		T
655388251	655388253	cohort	47		prostate cancer	Disease	0.73	T			= 0.0089	Unknown				Multiple groups, 43 white, 3 african american, 1 asian	rs3734254	PPARD	docetaxel, thalidomide	20038957	Efficacy	yes	(allele inferred by frequency comparison with data in pgkb, actual base not listed in paper)	Allele T is associated with increased response to docetaxel and thalidomide in people with Prostatic Neoplasms as compared to allele C.	T			Is	Associated with	increased	response to	and	in people with	Disease:Prostatic Neoplasms		C
655388254	655388256	cohort	47		prostate cancer	Disease	0.58	C			= 1.0E-4	Unknown				Multiple groups, 43 white, 3 african american, 1 asian	rs4148943	CHST3	docetaxel, thalidomide	20038957	Efficacy	yes	(allele inferred by frequency comparison with data in pgkb, actual base not listed in paper)	Allele C is associated with increased response to docetaxel and thalidomide in people with Prostatic Neoplasms as compared to allele T.	C			Is	Associated with	increased	response to	and	in people with	Disease:Prostatic Neoplasms		T
655388257	655388259	cohort	47		prostate cancer	Disease	0.61	C			= 0.011	Unknown				Multiple groups, 43 white, 3 african american, 1 asian	rs4148945	CHST3	docetaxel, thalidomide	20038957	Efficacy	yes	(allele inferred by frequency comparison with data in pgkb, actual base not listed in paper)	Allele C is associated with increased response to docetaxel and thalidomide in people with Prostatic Neoplasms as compared to allele T.	C			Is	Associated with	increased	response to	and	in people with	Disease:Prostatic Neoplasms		T
655388494	655388496	cohort	180		from one "specialized clinic"	Study Cohort					= 0.001	Unknown				Unknown	rs1057910	CYP2C9	warfarin	11127854	Dosage	yes	could only access abstract.	Allele C is associated with decreased dose of warfarin as compared to allele A.	C			Is	Associated with	decreased	dose of					A
699638591	699638594	meta-analysis	161	531	anti-TNF non-responders	Drug	0.37	A	0.22	A	= 2.45E-4	Unknown				Unknown	rs1800629	TNF	adalimumab, etanercept, infliximab, Tumor necrosis factor alpha (TNF-alpha) inhibitors	19365401	Efficacy	yes		Allele A is associated with decreased response to adalimumab, etanercept, infliximab or Tumor necrosis factor alpha (TNF-alpha) inhibitors in people with Arthritis, Rheumatoid as compared to allele G.	A			Is	Associated with	decreased	response to	or	in people with	Disease:Rheumatoid arthritis		G
699638701	699639074	case/control	707	697	ALERT	Study Cohort					= 0.34	Unknown				Multiple groups, White 97.00%,; Asian 2.30%,; Black 0.40%; other 0.30%	rs17244841	HMGCR	fluvastatin	17563401	Efficacy	no		Allele A is not associated with response to fluvastatin in people with renal transplantation as compared to allele T.	A			Is	Not associated with		response to		in people with	Other:renal transplantation		T
699638721	699638727	case series, prospective	29		young healthy men	Gender	0.33	G				Unknown				European	rs2046934	P2RY12	clopidogrel	16961627	Efficacy	not stated	in people with good health. This is one of four SNPs that comprise H1/H2 haplotypes. The four SNPs (C139T, T744C, ins801A, G52T(=G50T) are in perfect LD, and T744C is frequently used as the tagging SNP. H1 is 139C/744T/no ins at 801A/52G. H2(minor haplotype) is 139T/744C/ins801A//52T. The authors state that a minor effect was seen with the H2/H2 haplotype(GG for this SNP), but there were not enou…	Allele G is not associated with response to clopidogrel as compared to allele A.	G			Is	Not associated with		response to					A
699638755	699638764		109			Unknown						Unknown				Unknown	rs2046934	P2RY12	clopidogrel	16769602	Efficacy	not stated	This is one of four SNPs that comprise H1/H2 haplotypes. The four SNPs (C139T, T744C, ins801A, G52T(=G50T) are in perfect LD, and T744C is frequently used as the tagging SNP. H1 is 139C/744T/no ins at 801A/52G. H2(minor haplotype) is 139T/744C/ins801A//52T. could not access full-text.	Allele G is not associated with response to clopidogrel.	G			Is	Not associated with		response to
699638765	699638804		120		cardiac patients	Disease						Unknown				Multiple groups, Caucasian 76; African-American 4; Hispanic origin 29; Asian origin 11. 38 women. Avg age 65.5 +/- 10.9 . Patients were at Baylor College of Medicine, Houston,; TX, United States. Patients were scheduled for elective; percutaneous coronary intervention (PCI). All; patients had received aspirin 81¿325mg daily for; z1week before the PCI and had not received a; thienopyridine or GP I…	rs2046934	P2RY12	clopidogrel	16581111	Dosage	no	This is one of four SNPs that comprise H1/H2 haplotypes. The four SNPs (C139T, T744C, ins801A, G52T(=G50T) are in perfect LD, and T744C is frequently used as the tagging SNP. H1 is 139C/744T/no ins at 801A/52G. H2(minor haplotype) is 139T/744C/ins801A//52T. Authors state that the study has sufficient power to have detected a difference of at least 20% between; the genotype groups in the indices f…	Allele G is not associated with response to clopidogrel as compared to allele A.	G			Is	Not associated with		response to					A
699638814	699638825		416		stable and unstable angina	Disease						Unknown				Unknown	rs2046934	P2RY12	clopidogrel	15795539	Efficacy	not stated		Allele G is not associated with response to clopidogrel in people with Angina Pectoris as compared to allele A.	G			Is	Not associated with		response to		in people with	Disease:Angina Pectoris		A
699638917	699638920	cohort, clinical trial	143		Schizophrenia	Disease					= 0.032	Unknown				Multiple groups, 78 African American and 65 white patients	rs165599	COMT	risperidone	19451915	Efficacy	yes		Allele G is associated with increased response to risperidone in people with Schizophrenia.	G			Is	Associated with	increased	response to		in people with	Disease:Schizophrenia
699638922	699638924	cohort, clinical trial	143		Schizophrenia	Disease					= 0.016	Unknown				Multiple groups, 78 African American and 65 white patients	rs724226	GRM3	risperidone	19451915	Efficacy	yes		Allele G is associated with increased response to risperidone in people with Schizophrenia.	G			Is	Associated with	increased	response to		in people with	Disease:Schizophrenia
699638963	699638966		47		prostate cancer	Disease	0.4	C			= 0.0034	Unknown				Multiple groups, 43 white, 3 african american, 1 asian	rs730720	CHST3	docetaxel, thalidomide	20038957	Efficacy	yes	(allele inferred by frequency comparison with dbSNP, actual base not listed in paper, since frequencies are close have low confidence in this allele assignment)	Allele C is associated with increased response to docetaxel and thalidomide in people with Prostatic Neoplasms as compared to allele T.	C			Is	Associated with	increased	response to	and	in people with	Disease:Prostatic Neoplasms		T
699638971	699638974	cohort	47		prostate cancer	Disease	0.42	A			= 0.024	Unknown				Multiple groups, 43 white, 3 african american, 1 asian	rs4148950	CHST3	docetaxel, thalidomide	20038957	Efficacy	yes	(allele inferred by frequency comparison with dbSNP, actual base not listed in paper)	Allele A is associated with increased response to docetaxel and thalidomide in people with Prostatic Neoplasms as compared to allele G.	A			Is	Associated with	increased	response to	and	in people with	Disease:Prostatic Neoplasms		G
699638975	699638977	cohort	47		prostate cancer	Disease	0.43	T			= 0.0023	Unknown				Multiple groups, 43 white, 3 african american, 1 asian	rs4148947	CHST3	docetaxel, thalidomide	20038957	Efficacy	yes	(allele inferred by frequency comparison with dbSNP, actual base not listed in paper, since frequencies are close have low confidence in this allele assignment)	Allele T is associated with increased response to docetaxel and thalidomide in people with Prostatic Neoplasms as compared to allele C.	T			Is	Associated with	increased	response to	and	in people with	Disease:Prostatic Neoplasms		C
699639070	699639072		707	697	ALERT	Study Cohort					= 0.21	Unknown				Multiple groups, White 97.00%,; Asian 2.30%,; Black 0.40%; other 0.30%	rs17238540	HMGCR	fluvastatin	17563401	Efficacy	no		Allele T is not associated with response to fluvastatin in people with renal transplantation as compared to allele G.	T			Is	Not associated with		response to		in people with	Other:renal transplantation		G
699639130	699639134	cohort, clinical trial	262		Diabetes Mellitus, Type 2	Disease					= 0.005	Unknown				East Asian	rs10192566	LPIN1	rosiglitazone	18693052	Efficacy	yes	Patients with the G allele in rs10192566 had a larger decrease in fasting plasma glucose, 2-h postprandial glucose, and HbA1c than those without.	Allele G is associated with increased response to rosiglitazone in people with Diabetes Mellitus, Type 2 as compared to allele C.	G			Is	Associated with	increased	response to		in people with	Disease:Diabetes Mellitus, Type 2		C
699639132	699639137		134			Unknown						Unknown				Multiple groups, Brazilian	rs6265	BDNF, BDNF-AS	lithium	21047205	Efficacy	not stated	This is from a review article which does not give all the details. It says that no association was found between the SNP and lithium response, but it does not state exactly how the alleles were compared.	Allele C is not associated with response to lithium in people with Bipolar Disorder as compared to allele T.	C			Is	Not associated with		response to		in people with	Disease:Bipolar Disorder		T
699639139	699639142		161			Unknown						Unknown				East Asian	rs6265	BDNF, BDNF-AS	lithium	21047205	Efficacy	not stated	This is from a review article which does not give all the details. It says that no association was found between the SNP and lithium response, but it does not state exactly how the alleles were compared.	Allele C is not associated with response to lithium in people with Bipolar Disorder as compared to allele T.	C			Is	Not associated with		response to		in people with	Disease:Bipolar Disorder		T
699639145	699639150		161			Unknown						Unknown				East Asian	rs140504	BCR	lithium	21047205	Efficacy	not stated	This is from a review article which does not give all the details.	Allele A is associated with decreased response to lithium in people with Bipolar Disorder as compared to allele G.	A			Is	Associated with	decreased	response to		in people with	Disease:Bipolar Disorder		G
699639154	699639162	cohort, clinical trial	608		CAMP (Childhood Asthma Management Program)	Study Cohort					= 0.03	Unknown				European	rs2267715	CRHR2	salbutamol	18408560	Efficacy	yes		Allele G is associated with decreased response to salbutamol in people with Asthma as compared to allele A.	G	Pediatric		Is	Associated with	decreased	response to		in people with	Disease:Asthma		A
699639165	699639171	cohort, clinical trial	427		SEPRACOR (asthma patients enrolled in an adult study of ß2 – agonist conducted by Sepracor Inc.)	Study Cohort					= 0.14	Unknown				European	rs2267715	CRHR2	salbutamol	18408560	Efficacy	no		Allele G is not associated with decreased response to salbutamol in people with Asthma as compared to allele A.	G			Is	Not associated with	decreased	response to		in people with	Disease:Asthma		A
699639182	699639190		201			Unknown						Unknown				European	rs4680	COMT	lithium	21047205	Efficacy	not stated	This is from a review article which does not give all the details. It says that no association was found between the SNP and lithium response, but it does not state exactly how the alleles were compared.	Allele G is not associated with response to lithium in people with Bipolar Disorder as compared to allele A.	G			Is	Not associated with		response to		in people with	Disease:Bipolar Disorder		A
699639185	699639191	cohort, clinical trial	427		SEPRACOR (asthma patients enrolled in an adult study of ß2 – agonist conducted by Sepracor Inc.)	Study Cohort					= 0.03	Unknown				European	rs2284220	CRHR2	salbutamol	18408560	Efficacy	yes		Allele G is associated with decreased response to salbutamol in people with Asthma as compared to allele A.	G			Is	Associated with	decreased	response to		in people with	Disease:Asthma		A
699639192	699639197	cohort, clinical trial	608		CAMP (Childhood Asthma Management Program)	Study Cohort					= 0.9	Unknown				European	rs2284220	CRHR2	salbutamol	18408560	Efficacy	no		Allele G is not associated with decreased response to salbutamol in people with Asthma as compared to allele A.	G	Pediatric		Is	Not associated with	decreased	response to		in people with	Disease:Asthma		A
699639199	699639208		92			Unknown						Unknown				European	rs4532	DRD1	lithium	21047205	Efficacy	not stated	This is from a review article which does not give all the details. It does not state exactly how the alleles were compared.	Allele C is associated with decreased response to lithium in people with Bipolar Disorder as compared to allele T.	C			Is	Associated with	decreased	response to		in people with	Disease:Bipolar Disorder		T
699639201	699639205	cohort, clinical trial	607		CAMP (Childhood Asthma Management Program)	Study Cohort					= 0.02	Unknown				European	rs255100	CRHR2	salbutamol	18408560	Efficacy	yes	The A allele of this variant is associated with reduced bronchodilator response in CAMP cohort. However, this association is not significant in the other two cohorts tested.	Allele A is associated with decreased response to salbutamol in people with Asthma as compared to allele T.	A	Pediatric		Is	Associated with	decreased	response to		in people with	Disease:Asthma		T
699639210	699639216		155			Unknown						Unknown				European	rs265981	DRD1	lithium	21047205	Dosage	not stated	This is from a review article which does not give all the details. It says that no association was found between the SNP and lithium response, but it does not state exactly how the alleles were compared.	Allele A is not associated with response to lithium in people with Bipolar Disorder as compared to allele G.	A			Is	Not associated with		response to		in people with	Disease:Bipolar Disorder		G
699639212	699639215	cohort, clinical trial	427		SEPRACOR (asthma patients enrolled in an adult study of ß2 –; agonist conducted by Sepracor Inc.)	Study Cohort					= 0.78	Unknown				European	rs255100	CRHR2	salbutamol	18408560	Efficacy	no	in replication cohort with adult patients.	Allele A is not associated with decreased response to salbutamol in people with Asthma as compared to allele T.	A			Is	Not associated with	decreased	response to		in people with	Disease:Asthma		T
699639217	699639220		155			Unknown						Unknown				European	rs6275	DRD2	lithium	21047205	Efficacy	not stated	This is from a review article which does not give all the details. It says that no association was found between the SNP and lithium response, but it does not state exactly how the alleles were compared.	Allele A is not associated with response to lithium in people with Bipolar Disorder as compared to allele G.	A			Is	Not associated with		response to		in people with	Disease:Bipolar Disorder		G
699639221	699639223		155			Unknown						Unknown				European	rs1800497	ANKK1	lithium	21047205	Efficacy	not stated	This is from a review article which does not give all the details. It says that no association was found between the SNP and lithium response, but it does not state exactly how the alleles were compared.	Allele A is not associated with response to lithium in people with Bipolar Disorder as compared to allele G.	A			Is	Not associated with		response to		in people with	Disease:Bipolar Disorder		G
699639235	699639238		155			Unknown						Unknown				European	rs6280	DRD3	lithium	21047205	Efficacy	not stated	This is from a review article which does not give all the details. It says that no association was found between the SNP and lithium response, but it does not state exactly how the alleles were compared.	Allele C is not associated with response to lithium in people with Bipolar Disorder as compared to allele T.	C			Is	Not associated with		response to		in people with	Disease:Bipolar Disorder		T
699639240	699639243		101			Unknown						Unknown				European	rs706895	FYN	lithium	21047205	Efficacy	not stated	This is from a review article which does not give all the details. It says that no association was found between the SNP and lithium response, but it does not state exactly how the alleles were compared.	Allele C is not associated with response to lithium in people with Bipolar Disorder as compared to allele T.	C			Is	Not associated with		response to		in people with	Disease:Bipolar Disorder		T
699639244	699639247		101			Unknown						Unknown				European	rs3730353	FYN	lithium	21047205	Efficacy	not stated	This is from a review article which does not give all the details. It says that no association was found between the SNP and lithium response, but it does not state exactly how the alleles were compared.	Allele A is not associated with response to lithium in people with Bipolar Disorder as compared to allele G.	A			Is	Not associated with		response to		in people with	Disease:Bipolar Disorder		G
699639253	699639293		101			Unknown						Unknown				European	rs6917661	CNKSR3	lithium	21047205	Efficacy	not stated	This is from a review article which does not give all the details. It says that no association was found between the SNP and lithium response, but it does not state exactly how the alleles were compared.	Allele C is not associated with response to lithium in people with Bipolar Disorder.	C			Is	Not associated with		response to		in people with	Disease:Bipolar Disorder
699639257	699639291		105			Unknown						Unknown				European	rs7301408		lithium	21047205	Efficacy	not stated	This is from a review article which does not give all the details. It says that no association was found between the SNP and lithium response, but it does not state exactly how the alleles were compared.	Allele G is not associated with response to lithium in people with Bipolar Disorder as compared to allele T.	G			Is	Not associated with		response to		in people with	Disease:Bipolar Disorder		T
699639260	699639295		105			Unknown						Unknown				European	rs1019358	NBAS	lithium	21047205	Efficacy	not stated	This is from a review article which does not give all the details. It says that no association was found between the SNP and lithium response, but it does not state exactly how the alleles were compared.	Allele A is not associated with response to lithium in people with Bipolar Disorder as compared to allele G.	A			Is	Not associated with		response to		in people with	Disease:Bipolar Disorder		G
699639262	699639297		105			Unknown						Unknown				European	rs890	GRIN2B	lithium	21047205	Efficacy	not stated	This is from a review article which does not give all the details. It says that no association was found between the SNP and lithium response, but it does not state exactly how the alleles were compared.	Allele A is not associated with response to lithium in people with Bipolar Disorder as compared to allele C.	A			Is	Not associated with		response to		in people with	Disease:Bipolar Disorder		C
699639264	699639299		88			Unknown						Unknown				European	rs334558	GSK3B	lithium	21047205	Efficacy	not stated	This is from a review article which does not give all the details. It does not state exactly how the alleles were compared.	Allele G is associated with increased response to lithium in people with Bipolar Disorder as compared to allele A.	G			Is	Associated with	increased	response to		in people with	Disease:Bipolar Disorder		A
699639266	699639303		184			Unknown						Unknown				European	rs334558	GSK3B	lithium	21047205	Efficacy	not stated	This is from a review article which does not give all the details. It says that in this population, no association was found between the SNP and lithium response, but it does not state exactly how the alleles were compared.	Allele G is not associated with response to lithium in people with Bipolar Disorder as compared to allele A.	G			Is	Not associated with		response to		in people with	Disease:Bipolar Disorder		A
699639267	699639305		134			Unknown						Unknown				Multiple groups, Brazilian	rs3755557	GSK3B	lithium	21047205	Efficacy	not stated	This is from a review article which does not give all the details. It says that no association was found between the SNP and lithium response, but it does not state exactly how the alleles were compared.	Allele A is not associated with response to lithium in people with Bipolar Disorder as compared to allele T.	A			Is	Not associated with		response to		in people with	Disease:Bipolar Disorder		T
699639269	699639327		184			Unknown						Unknown				European	rs971363	IMPA2	lithium	21047205	Efficacy	not stated	This is from a review article which does not give all the details. It says that no association was found between the SNP and lithium response, but it does not state exactly how the alleles were compared.	Allele G is not associated with response to lithium in people with Bipolar Disorder as compared to allele T.	G			Is	Not associated with		response to		in people with	Disease:Bipolar Disorder		T
699639273	699639309		108			Unknown						Unknown				European	rs1187326	NTRK2	lithium	21047205	Efficacy	not stated	This is from a review article which does not give all the details. It says that no association was found between the SNP and lithium response, but it does not state exactly how the alleles were compared.	Allele C is not associated with response to lithium in people with Bipolar Disorder as compared to allele T.	C			Is	Not associated with		response to		in people with	Disease:Bipolar Disorder		T
699639275	699639311		108			Unknown						Unknown				European	rs2289656	NTRK2	lithium	21047205	Efficacy	not stated	This is from a review article which does not give all the details. It says that no association was found between the SNP and lithium response, but it does not state exactly how the alleles were compared.	Allele A is not associated with response to lithium in people with Bipolar Disorder as compared to allele G.	A			Is	Not associated with		response to		in people with	Disease:Bipolar Disorder		G
699639277	699639313		108			Unknown						Unknown				European	rs1187327	NTRK2	lithium	21047205	Efficacy	not stated	This is from a review article which does not give all the details. It says that no association was found between the SNP and lithium response, but it does not state exactly how the alleles were compared.	Allele C is not associated with response to lithium in people with Bipolar Disorder as compared to allele T.	C			Is	Not associated with		response to		in people with	Disease:Bipolar Disorder		T
699639279	699639315		155			Unknown						Unknown				European	rs10008257		lithium	21047205	Efficacy	not stated	This is from a review article which does not give all the details. It says that no association was found between the SNP and lithium response, but it does not state exactly how the alleles were compared.	Allele A is not associated with response to lithium in people with Bipolar Disorder as compared to allele G.	A			Is	Not associated with		response to		in people with	Disease:Bipolar Disorder		G
699639283	699639321		155			Unknown						Unknown				European	rs2433322	PDLIM5	lithium	21047205	Efficacy	not stated	This is from a review article which does not give all the details. It says that no association was found between the SNP and lithium response, but it does not state exactly how the alleles were compared.	Allele A is not associated with response to lithium in people with Bipolar Disorder as compared to allele G.	A			Is	Not associated with		response to		in people with	Disease:Bipolar Disorder		G
699639316	699639319		155			Unknown						Unknown				European	rs2433320	PDLIM5	lithium	21047205	Efficacy	not stated	This is from a review article which does not give all the details. It says that no association was found between the SNP and lithium response, but it does not state exactly how the alleles were compared.	Allele A is not associated with response to lithium in people with Bipolar Disorder.	A			Is	Not associated with		response to		in people with	Disease:Bipolar Disorder
699642174	699642176	cohort	182		major depression	Disease					= 0.007	Unknown				European	rs1487278	TPH2	mirtazapine, venlafaxine	18496129	Efficacy	yes		Allele C is associated with increased response to mirtazapine and venlafaxine in people with Depression as compared to genotype TT.	C			Is	Associated with	increased	response to	and	in people with	Disease:Depression		TT
699642186	699642188	clinical trial	182			Unknown					= 0.003	OR	2.55	1.36	4.76	European	rs10879346	TPH2	antidepressants	18496129	Efficacy	yes		Allele C is associated with increased response to antidepressants in people with Depressive Disorder, Major as compared to genotype TT.	C			Is	Associated with	increased	response to		in people with	Disease:Major Depressive Disorder		TT
748396572	748401135	cohort	40			Unknown					= 0.0018	Unknown				Multiple groups, white, African; American, and Hispanic men and women with hypertension	rs1801253	ADRB1	metoprolol	12844134	Efficacy	yes	The CC (Arg389) homozygous genotype was strongly associated with the DBP response to metoprolol with a significantly greater reduction in 24-hour and daytime DBP than was found in carriers of a G(Gly389) allele.	Allele C is associated with increased response to metoprolol in people with Hypertension as compared to allele G.	C			Is	Associated with	increased	response to		in people with	Disease:Hypertension		G
769145998	769146000	cohort	228		epilepsy	Disease						Unknown				Central/South Asian	rs1128503	ABCB1	carbamazepine, phenobarbital, phenytoin, valproic acid	20417680	Efficacy	no	Subjects on the different medications were pooled.	Allele A is not associated with increased response to carbamazepine, phenobarbital, phenytoin and valproic acid in people with Epilepsy as compared to allele G.	A			Is	Not associated with	increased	response to	and	in people with	Disease:Epilepsy		G
769146001	769146003	cohort	228		epilepsy	Disease						Unknown				Central/South Asian	rs2032582	ABCB1	carbamazepine, phenobarbital, phenytoin, valproic acid	20417680	Efficacy	no	This is a three allele SNP. No association was found between any of the three alleles (C,T,A) and response to antiepileptic drugs.; Subjects on the different medications were pooled.	Allele C is not associated with increased response to carbamazepine, phenobarbital, phenytoin and valproic acid in people with Epilepsy as compared to allele T.	C			Is	Not associated with	increased	response to	and	in people with	Disease:Epilepsy		T
769146005	769146007	cohort	282		epilepsy	Disease						Unknown				Central/South Asian	rs1045642	ABCB1	carbamazepine, phenobarbital, phenytoin, valproic acid	20417680	Efficacy	no	Subjects on the different medications were pooled.	Allele A is not associated with increased response to carbamazepine, phenobarbital, phenytoin and valproic acid in people with Epilepsy as compared to allele G.	A			Is	Not associated with	increased	response to	and	in people with	Disease:Epilepsy		G
769146107	769146113	replication	166		Leukotriene Modifier or Corticosteroid or Corticosteroid Salmeterol trial (LOCCS)	Study Cohort					= 0.003	Unknown				European	rs2781659	ARG1	selective beta-2-adrenoreceptor agonists	18617639	Efficacy	yes		Allele A is associated with increased response to selective beta-2-adrenoreceptor agonists in people with Asthma as compared to allele G.	A			Is	Associated with	increased	response to		in people with	Disease:Asthma		G
769146304	769146307	cohort	1451			Unknown						Unknown				European	rs4086116	CYP2C9	acenocoumarol	19578179	Dosage	yes	from a GWAS study consisting of the; index population of 1451 Caucasian subjects from the Rotterdam study and results were replicated in 287 subjects from the Rotterdam study extended cohort. Results were reported as dosage change of -2.9mg/week per additional variant allele but allele was not specified, assumed T based on MAF from dbSNP.	Allele T is associated with decreased dose of acenocoumarol as compared to allele C.	T			Is	Associated with	decreased	dose of					C
769152897	769152899	clinical trial, prospective	2891	2913	history of vascular disease or CHD risk factors (smoking,hypertension, or diabetes)	Disease	0.019	G	0.019	G		Unknown				European	rs17238540	HMGCR	pravastatin	18261733	Efficacy	no	PROSPER study. Baseline Lipid Values, LDL-C lowering response,trial CHD and CVD outcomes were measured. 40 mg/day pravastatin. There was also no association with baseline lipid level or baseline CVD.	Allele G is not associated with response to pravastatin in people with Vascular Diseases as compared to allele T.	G			Is	Not associated with		response to		in people with	Disease:Vascular Diseases		T
769156872	769156874	prospective	151		psychiatric patients treated with risperidone	Disease					= 0.24	Unknown				European	rs2032582	ABCB1	risperidone	21173786	Dosage, Metabolism/PK	no		Allele A is not associated with dose of risperidone as compared to allele C.	A			Is	Not associated with		dose of					C
769156875	769156877	prospective	151		psychiatric patients treated with risperidone	Disease					= 0.42	Unknown				European	rs776746	CYP3A5	risperidone	21173786	Dosage, Metabolism/PK	no		Allele C is not associated with dose of risperidone as compared to allele T.	C			Is	Not associated with		dose of					T
769160740	769160742	cohort	200			Unknown					= 1.6E-8	Unknown				Multiple groups	rs8050894	VKORC1	warfarin	16270629	Dosage	yes	It is in strong linkage disequilibrium (r2>0.9) with rs9923231.	Allele G is associated with decreased dose of warfarin as compared to allele C.	G			Is	Associated with	decreased	dose of					C
769164370	769164379	cohort	1245		Depressive Disorder, Major	Disease					= 0.016	OR	0.11	0.013	0.949	European	rs10975641	GLDC	citalopram, escitalopram	21107318	Efficacy	yes	Be careful- GC SNP. The paper states that the minor allele was assoc with decreased odds for remission(in the original cohort), and from dbSNP freq/orientation of fastA compared to Golden path, I believe G on the + chr strand to be the minor allele. For the STAR*D study, remission was not found to be significantly associated; the significant association was with "the binary phenotype "response"".	Allele G is associated with increased response to citalopram and escitalopram in people with Depressive Disorder, Major as compared to allele C.	G			Is	Associated with	increased	response to	and	in people with	Disease:Major Depressive Disorder		C
769164773	769164775		14		14 healthy subjects with the UGT2B15*2/*2 genotype were enrolled for this study. They were grouped by the UGT2B7 genotype into UGT2B7*1/*1 (n=5), UGT2B7*1/*2 (n=5), and UGT2B7*2/*2 (n=4) groups.	Study Cohort					< 0.05	Unknown				East Asian	rs7438284	UGT2B7	lorazepam, valproic acid	17687269	Efficacy	yes	as part of the UGT2B7*2 haplotype. All healthy volunteers were also UGT2B15*2 homozygotes.	Allele A is associated with increased response to lorazepam and valproic acid in healthy individuals as compared to allele T.	A			Is	Associated with	increased	response to	and	in healthy individuals			T
769164776	769164778		14		14 healthy subjects with the UGT2B15*2/*2 genotype were enrolled for this study. They were grouped by the UGT2B7 genotype into UGT2B7*1/*1 (n=5), UGT2B7*1/*2 (n=5), and UGT2B7*2/*2 (n=4) groups.	Study Cohort					< 0.05	Unknown				East Asian	rs7439366	UGT2B7	lorazepam, valproic acid	17687269	Efficacy	yes	as part of the UGT2B7*2 haplotype. All healthy volunteers were also UGT2B15*2 homozygotes.	Allele T is associated with increased response to lorazepam and valproic acid in healthy individuals as compared to allele C.	T			Is	Associated with	increased	response to	and	in healthy individuals			C
769166385	769166387	prospective	117		Phase II OPTIMOX 2 trial by the GERCOR group, all patients received FOLFOX 7 therapy	Study Cohort					= 0.004	Unknown				Unknown	rs1801131	MTHFR	fluorouracil, leucovorin, oxaliplatin	20078613	Efficacy	yes		Allele G is associated with increased response to fluorouracil, leucovorin and oxaliplatin in people with Colorectal Neoplasms as compared to allele T.	G			Is	Associated with	increased	response to	and	in people with	Disease:Colorectal Neoplasms		T
769166388	769166390	prospective	117		Phase II OPTIMOX 2 trial by the GERCOR group, all patients received FOLFOX 7 therapy	Study Cohort					= 0.042	Unknown				Unknown	rs1801133	MTHFR	fluorouracil, leucovorin, oxaliplatin	20078613	Efficacy	yes		Allele A is associated with increased response to fluorouracil, leucovorin and oxaliplatin in people with Colorectal Neoplasms as compared to allele G.	A			Is	Associated with	increased	response to	and	in people with	Disease:Colorectal Neoplasms		G
769168957	769168961		985			Unknown	0.141	G			= 0.03	Unknown		0.006	0.114	Multiple groups, predominantly white	rs11676382	GGCX	warfarin	20694283	Dosage	yes	This variant was associated with a 6.1% reduction in warfarin dose per G allele.The clinical impact was modest.	Allele G is associated with decreased dose of warfarin as compared to allele C.	G			Is	Associated with	decreased	dose of					C
769168963	769168965		985			Unknown					= 0.26	Unknown				Multiple groups	rs12714145	GGCX	warfarin	20694283	Dosage	no	This variant was not a significant predictor of warfarin dose	Allele T is not associated with dose of warfarin as compared to allele C.	T			Is	Not associated with		dose of					C
769168986	769168988	meta-analysis	748		risperidone, haloperidol, chlorpromazine, olanzapine, clozapine, nemonapride, bromperidol, aripiprazole	Drug						Unknown				Multiple groups, China, Germany, Japan, USA, Korea, Taiwan	rs1800497	ANKK1	antipsychotics	20194480	Efficacy	no	in a meta-analysis.	Allele A is not associated with response to antipsychotics in people with Schizophrenia as compared to allele G.	A			Is	Not associated with		response to		in people with	Disease:Schizophrenia		G
769169634	769169639	cohort	22			Unknown					< 0.05	Unknown				European	rs1057910	CYP2C9	losartan	11823761	Metabolism/PK	yes		Allele C is associated with decreased metabolism of losartan in people with no disease as compared to allele A.	C			Is	Associated with	decreased	metabolism of		in people with	PK:no disease		A
769169833	769169835	cohort	527			Unknown					= 0.01	Unknown				Unknown	rs2279343	CYP2B6	nicotine	17015050	Metabolism/PK	not stated	Subjects who had at least one G allele had a higher metabolite ratio (trans-3'-hydroxycotinine to cotinine ratio). The ratio was on average 25% higher (95% CI, 6% to 48%) in subjects carrying a G allele compared with AA genotype allele.	Allele G is associated with increased metabolism of nicotine in people with Tobacco Use Disorder as compared to allele A.	G			Is	Associated with	increased	metabolism of		in people with	Disease:Tobacco Use Disorder		A
769170633	769170636	cohort	119		Longitudinal cohort of PsA patients, Toronto	Study Cohort					= 0.02	OR	2.99	1.2	7.55	Unknown	rs1232027		methotrexate	20472929	Efficacy	yes		Allele A is associated with increased response to methotrexate in people with Arthritis, Psoriatic as compared to allele G.	A			Is	Associated with	increased	response to		in people with	Disease:Arthritis, Psoriatic		G
769170744	769170746		15		Pediatric acute lymphoblastic leukemia or lymphoma	Age Group						Unknown				East Asian	rs1801133	MTHFR	methotrexate	16462575	Toxicity, Metabolism/PK	no		Allele A is not associated with response to methotrexate in people with Precursor Cell Lymphoblastic Leukemia-Lymphoma as compared to allele G.	A	Pediatric		Is	Not associated with		response to		in people with	Disease:Acute lymphoblastic leukemia		G
769170766	769170773	clinical trial	484	257	NHL-BFM 95; Pediatric non-Hodgkin's Lymphoma	Study Cohort						Unknown				European	rs1801133	MTHFR	methotrexate	16463153	Efficacy	no		Allele A is not associated with response to methotrexate in children with Lymphoma, Non-Hodgkin as compared to allele G.	A	Pediatric		Is	Not associated with		response to		in children with	Disease:Non-Hodgkin Lymphoma		G
769170776	769170792		87		Low-dose methotrexate	Drug	0.6	G				Unknown				East Asian	rs1801133	MTHFR	methotrexate	19827168	Efficacy	no		Allele A is not associated with response to methotrexate in people with Arthritis, Rheumatoid as compared to allele G.	A			Is	Not associated with		response to		in people with	Disease:Rheumatoid arthritis		G
769170786	769170790		87		Low-dose methotrexate	Drug	0.72	T				Unknown				East Asian	rs1801131	MTHFR	methotrexate	19827168	Efficacy	no		Allele T is not associated with response to methotrexate in people with Arthritis, Rheumatoid as compared to allele G.	T			Is	Not associated with		response to		in people with	Disease:Rheumatoid arthritis		G
769170794	769170796		87		Low-dose methotrexate	Drug	0.56	T			= 0.0243	Unknown				East Asian	rs1051266	SLC19A1	methotrexate	19827168	Efficacy	yes	"Recent evidence suggests that patients with the RFC 80AA genotype responded to therapy better than those with the GG and GA genotypes. The results of univariate analysis in our study are consistent with these reports."	Allele T is associated with increased response to methotrexate in people with Arthritis, Rheumatoid as compared to allele C.	T			Is	Associated with	increased	response to		in people with	Disease:Rheumatoid arthritis		C
769170863	769170866		5			Unknown						Unknown				Sub-Saharan African	rs28399499	CYP2B6	efavirenz	16495778	Metabolism/PK	not stated	This variant in exon 7 defines the CYP2B6*18 allele and is part of the *16 allele.	Allele C is associated with decreased metabolism of efavirenz in people with HIV Infections.	C			Is	Associated with	decreased	metabolism of		in people with	Disease:HIV infectious disease
769170865	769170876	cohort	23			Unknown						Unknown				East Asian	rs4149056	SLCO1B1	pravastatin	12811365	Metabolism/PK	not stated	Subjects caring the C allele as part of the OATP-C*15 allele (Asp130Ala174) had a reduced total and nonrenal clearance, as compared with those with the OATP-C*1b allele (Asp130Val174) (T allele).	Allele C is associated with decreased metabolism of pravastatin in healthy individuals as compared to allele T.	C			Is	Associated with	decreased	metabolism of		in healthy individuals			T
769170891	769170894		192			Unknown					= 0.035	OR	2.54	1.06	6.13	Multiple groups	rs55754655	AOX1	azathioprine	19500084	Efficacy	yes		Allele G is associated with decreased response to azathioprine in people with Inflammatory Bowel Diseases as compared to allele A.	G			Is	Associated with	decreased	response to		in people with	Disease:Inflammatory Bowel Diseases		A
769170906	769170908	cohort	63			Unknown						Unknown				European	rs699	AGT	Antihypertensives	8728305	Efficacy	not stated	Patients were treated with atenolol, lisinopril, nifedipine.	Allele G is not associated with response to Antihypertensives in people with Hypertension.	G			Is	Not associated with		response to		in people with	Disease:Hypertension
769170918	769170920	cohort	954		hypertension	Disease						Unknown				East Asian	rs4961	ADD1	benazepril	15773232	Efficacy	not stated	No associations were found between the interaction of ACE I/D polymorphism and this polymorphism and blood pressure response to benazepril treatment.	Allele T is not associated with response to benazepril in people with Hypertension as compared to allele G.	T			Is	Not associated with		response to		in people with	Disease:Hypertension		G
769171119	769171124		20		healthy volunteers	Study Cohort						Unknown				Unknown	rs11706052	IMPDH2	mycophenolic acid	19770842	Efficacy	not stated	Lymphocytes from subjects carrying the G allele had a reduced antiproliferative effect of mycophenolic acid treatment compared to cells from AA individuals.	Allele G is associated with decreased response to mycophenolic acid as compared to genotype AA.	G			Is	Associated with	decreased	response to					AA
769171145	769171175	prospective	96		Undergoing hemodialysis treatment.	Disease					= 0.01	Unknown				European	rs1799945	HFE	erythropoietin	18025780	Dosage, Metabolism/PK	yes	Required dosage to maintain a fixed hemoglobin target level was lower. Required iron dose was also lower in carriers, but not significantly. Please note: carriers of this mutation or the rs1800562 C282Y mutation were pooled together. The alleles were not specified in the study, however G allele corresponds to the H63D (CAT>GAT) loss of function mutation.	Allele G is associated with decreased dose of epoetin alfa in people with hemodialysis treatment as compared to allele C.	G			Is	Associated with	decreased	dose of		in people with	Other:hemodialysis treatment		C
769171171	769171177	prospective	96		Undergoing hemodialysis treatment.	Study Cohort					= 0.01	Unknown				European	rs1800562	HFE	erythropoietin	18025780	Dosage, Metabolism/PK	yes	Required dosage to maintain a fixed hemoglobin target level was lower. Required iron dose was also lower in carriers, but not significantly. Please note: carriers of this mutation or the rs1799945 H63D mutation were pooled together. The alleles were not specified in the study, however the A allele corresponds to the C282Y (TGC>TAC) loss of function mutation.	Allele A is associated with decreased dose of epoetin alfa in people with hemodialysis treatment as compared to allele G.	A			Is	Associated with	decreased	dose of		in people with	Other:hemodialysis treatment		G
769171199	769171206		174		RA	Disease					= 0.013	OR	1.78	1.13	2.81	European	rs1051266	SLC19A1	methotrexate	17325736	Efficacy	yes		Allele T is associated with increased response to methotrexate in people with Arthritis, Rheumatoid as compared to allele C.	T			Is	Associated with	increased	response to		in people with	Disease:Rheumatoid arthritis		C
769171231	769171234	cohort	83	15	DMARD: cases = responders, controls = non-responders	Drug	0.49	T	0.23	T	= 0.009	OR	3.1	1.3	7.7	European	rs1051266	SLC19A1	folic acid, hydroxychloroquine, methotrexate, sulfasalazine	18322994	Efficacy	yes		Allele T is associated with increased response to folic acid, hydroxychloroquine, methotrexate and sulfasalazine in people with Arthritis, Rheumatoid as compared to allele C.	T			Is	Associated with	increased	response to	and	in people with	Disease:Rheumatoid arthritis		C
769171236	769171241		83	15	DMARD: cases = responders, controls = non-responders	Drug	0.84	A	0.67		= 0.06	OR	2.6	1.1	6.1	European	rs1805087	MTR	folic acid, hydroxychloroquine, methotrexate, sulfasalazine	18322994	Efficacy	yes		Allele A is associated with increased response to folic acid, hydroxychloroquine, methotrexate and sulfasalazine in people with Arthritis, Rheumatoid as compared to allele G.	A			Is	Associated with	increased	response to	and	in people with	Disease:Rheumatoid arthritis		G
769171242	769171244		83	15	DMARD: cases = responders, controls = non-responders	Drug	0.71	G	0.63	G	= 0.39	Unknown				European	rs1801133	MTHFR	folic acid, hydroxychloroquine, methotrexate, sulfasalazine	18322994	Efficacy	no		Allele A is not associated with response to folic acid, hydroxychloroquine, methotrexate and sulfasalazine in people with Arthritis, Rheumatoid.	A			Is	Not associated with		response to	and	in people with	Disease:Rheumatoid arthritis
769171245	769171247		83	15	DMARD: cases = responders, controls = non-responders	Drug	0.66	T	0.67	T	= 1.0	Unknown				European	rs1801131	MTHFR	folic acid, hydroxychloroquine, methotrexate, sulfasalazine	18322994	Efficacy	no		Allele G is not associated with response to folic acid, hydroxychloroquine, methotrexate and sulfasalazine in people with Arthritis, Rheumatoid.	G			Is	Not associated with		response to	and	in people with	Disease:Rheumatoid arthritis
769171251	769171253	cohort	83	15	DMARD: cases = responders, controls = non-responders	Drug	0.56	C	0.5	C	= 0.56	Unknown				European	rs2372536	ATIC	folic acid, hydroxychloroquine, methotrexate, sulfasalazine	18322994	Efficacy	no		Allele C is not associated with response to folic acid, hydroxychloroquine, methotrexate and sulfasalazine in people with Arthritis, Rheumatoid as compared to allele G.	C			Is	Not associated with		response to	and	in people with	Disease:Rheumatoid arthritis		G
769171254	769171256	cohort	83	15	DMARD: cases = responders, controls = non-responders	Drug	0.67	G	0.67	G	= 1.0	Unknown				European	rs1979277	SHMT1	folic acid, hydroxychloroquine, methotrexate, sulfasalazine	18322994	Efficacy	no		Allele A is not associated with response to folic acid, hydroxychloroquine, methotrexate and sulfasalazine in people with Arthritis, Rheumatoid.	A			Is	Not associated with		response to	and	in people with	Disease:Rheumatoid arthritis
769171565	769171567	cohort	33		Japanese patients with rheumatoid arthritis	Study Cohort					= 0.02	Unknown				East Asian	rs396991	FCGR3A	infliximab	19005160	Efficacy	yes	Patient categorized as being a good or moderate responder (responder), or a non-responder according to EULAR response criteria at 22 weeks. The authors note that the distribution of genotypes was significantly different between patients with regard to response, however they do not give a direction to the association. Data from their table suggest that the AA genotype MAY be associated with respon…	Allele A is associated with increased response to infliximab in people with Arthritis, Rheumatoid as compared to allele C.	A			Is	Associated with	increased	response to		in people with	Disease:Rheumatoid arthritis		C
769171568	769171570	cohort	39			Unknown					= 0.055	Unknown				Unknown	rs396991	FCGR3A	cetuximab	17704420	Efficacy	yes	The F allele carriers was also associated with longer progression-free survival.	Allele A is associated with increased response to cetuximab in people with Colorectal Neoplasms as compared to allele C.	A			Is	Associated with	increased	response to		in people with	Disease:Colorectal Neoplasms		C
769173279	769173281	cohort	30		healthy volunteers	Study Cohort	0.1	T				Unknown				European	rs3842787	PTGS1	aspirin	19350112	Efficacy	no	Serum thromboxane (TXB2), urinary 11-dehydro-TXB(2) and arachidonic acid-induced aggregation were measured in a group taking a four-week course of low-dose aspirin. No relationship was found between genotype and "aspirin resistance". p > 0.05.	Allele T is not associated with response to aspirin as compared to allele C.	T			Is	Not associated with		response to					C
769173638	769173641		281		RA	Disease					= 0.02	OR	1.66	1.01	2.75	Central/South Asian	rs244076	ADA	methotrexate	19902562	Efficacy	yes	although not significant after Bonferroni correction.	Allele C is associated with decreased response to methotrexate in people with Arthritis, Rheumatoid.	C			Is	Associated with	decreased	response to		in people with	Disease:Rheumatoid arthritis
769173642	769173645		281		RA	Disease					= 0.04	OR	1.55	1.01	2.37	Central/South Asian	rs5751876	ADORA2A	methotrexate	19902562	Efficacy	yes	although not significant after Bonferroni correction.	Allele T is associated with decreased response to methotrexate in people with Arthritis, Rheumatoid.	T			Is	Associated with	decreased	response to		in people with	Disease:Rheumatoid arthritis
769173649	769173651	cohort	205		BeSt (Behandelstrategieën voor Reumatoide Artritis [Treatment Strategies for Rheumatoid Arthritis]) study, MTX alone	Study Cohort					< 0.05	Unknown	2.1	1	4.5	Multiple groups, 93% Caucasian (n = 191), 2.4% Asian (n = 5), 1.0% African (n = 2), and 3.4% other (n = 3 Hindustani, 3 Surinamese, 1 Israeli). All results remained similar when performed with and without inclusion of non-Caucasian patients.	rs17602729	AMPD1	folic acid, methotrexate	16947783	Efficacy	yes		Allele A is associated with increased response to folic acid and methotrexate in people with Arthritis, Rheumatoid as compared to allele G.	A			Is	Associated with	increased	response to	and	in people with	Disease:Rheumatoid arthritis		G
769173669	769173679	cohort	120		Brigham and Women's Hospital Rheumatoid Arthritis Sequential Study (BRASS), MTX alone	Study Cohort					= 0.84	Unknown				European	rs1801133	MTHFR	methotrexate	19193698	Efficacy	no		Allele A is not associated with response to methotrexate in people with Arthritis, Rheumatoid as compared to allele G.	A			Is	Not associated with		response to		in people with	Disease:Rheumatoid arthritis		G
769173671	769173677	cohort	120		Brigham and Women's Hospital Rheumatoid Arthritis Sequential Study (BRASS), MTX alone	Study Cohort					= 0.39	Unknown				European	rs1127354	ITPA	methotrexate	19193698	Efficacy	no		Allele A is not associated with response to methotrexate in people with Arthritis, Rheumatoid as compared to allele C.	A			Is	Not associated with		response to		in people with	Disease:Rheumatoid arthritis		C
769173673	769173675		262		Brigham and Women's Hospital Rheumatoid Arthritis Sequential Study (BRASS), MTX alone plus MTX combination	Study Cohort					= 0.04	OR	1.88	1.03	3.43	European	rs4673993	ATIC	methotrexate	19193698	Efficacy	yes		Allele C is associated with increased response to methotrexate in people with Arthritis, Rheumatoid as compared to allele T.	C			Is	Associated with	increased	response to		in people with	Disease:Rheumatoid arthritis		T
769174083	769174113	cohort	646		Asthma patients	Disease	0.14	A			= 0.021	Unknown				Latino	rs881152	DUSP1	salbutamol	20673984	Efficacy	yes	Subjects were taking inhaled corticosteroids. When the Puerto-Rican and Mexican American cohorts from the GALA study were analyzed separately, the same association was significant in the Puerto-Ricans but not in the Mexican Americans.	Allele G is associated with increased response to salbutamol in people with Asthma as compared to allele A.	G			Is	Associated with	increased	response to		in people with	Disease:Asthma		A
769174162	769174164	cohort	430		Asthma patients	Disease						Unknown				African American/Afro-Caribbean	rs881152	DUSP1	salbutamol	20673984	Efficacy	not stated	Subjects were taking inhaled corticosteroids.	Allele G is associated with increased response to salbutamol in people with Asthma as compared to allele A.	G			Is	Associated with	increased	response to		in people with	Disease:Asthma		A
769174165	769174167	cohort	264		Asthma patients	Disease						Unknown				Sub-Saharan African	rs881152	DUSP1	salbutamol	20673984	Efficacy	no	Subjects were taking inhaled corticosteroids.	Allele G is not associated with increased response to salbutamol in people with Asthma as compared to allele A.	G			Is	Not associated with	increased	response to		in people with	Disease:Asthma		A
769180270	769180273					Unknown					< 0.001	Unknown				Unknown	rs8187725	SLC22A3	catecholamines, metformin	20859243	Other, Metabolism/PK	yes	In cells expressing the T variant, the uptake of these drugs was significantly reduced(about 80%).	Allele T is associated with decreased metabolism of catecholamines and metformin as compared to allele C.	T			Is	Associated with	decreased	metabolism of	and				C
769182345	769182347		250		healthy volunteers	Disease	0.02	G				Unknown				European	rs28399504	CYP2C19	clopidogrel	21358751	Other	no	This SNP modifies the UM phenotype of CYP2C19*17 to the PM allele CYP2C19*4B.	Allele G is associated with decreased metabolism of clopidogrel in people with CYP2C19*17 (rs12248560 T) as compared to allele A.	G			Is	Associated with	decreased	metabolism of		in people with	PK:CYP2C19*17 (rs12248560 T)		A
769218940	769218943	cohort, prospective	204		Individuals diagnosed with Major Depressive Disorder (MDD), all treated with Paraoxetine.	Study Cohort	0.35	C			= 0.0028	Unknown				East Asian	rs762551	CYP1A2	paroxetine	21121774	Metabolism/PK	yes	Dose required at week 4 of treatment.	Allele A is associated with increased dose of paroxetine in people with Depressive Disorder, Major as compared to allele C.	A			Is	Associated with	increased	dose of		in people with	Disease:Major Depressive Disorder		C
769235406	769235408	cohort	71		67 patients with RA and 4 patients with polyarthritis resembling RA and psoriasis edit study parameter delete study parameter	Disease						Unknown				European	rs762551	CYP1A2	leflunomide	19581389	Other, Metabolism/PK	no		Allele A is not associated with metabolism of leflunomide in people with Arthritis as compared to genotype CC.	A			Is	Not associated with		metabolism of		in people with	Disease:Arthritis		CC
769235409	769235412	cohort	71		67 patients with RA and 4 patients with polyarthritis resembling RA and psoriasis	Disease						Unknown				European	rs12720461	CYP1A2	leflunomide	19581389	Other, Metabolism/PK	no		Allele T is not associated with metabolism of leflunomide in people with Arthritis as compared to genotype CC.	T			Is	Not associated with		metabolism of		in people with	Disease:Arthritis		CC
769235413	769235417	cohort	71		67 patients with RA and 4 patients with polyarthritis resembling RA and psoriasis	Disease						Unknown				European	rs2069526	CYP1A2	leflunomide	19581389	Other, Metabolism/PK	no		Allele G is not associated with metabolism of leflunomide in people with Arthritis as compared to genotype TT.	G			Is	Not associated with		metabolism of		in people with	Disease:Arthritis		TT
769245428	769245453	cohort	143		established coronary artery disease	Disease	0.17	A				Unknown				Multiple groups, 94 White; 49 African American	rs4244285	CYP2C19	aspirin	21392617	Efficacy	not stated	Aspirin 81-325 mg/d for at least 2 weeks. ADP-induced ex vivo platelet aggregation was measured. *2 SNP. Comparison was between A carriers and non-carriers. [stat_test: chi-square]	Allele A is not associated with decreased response to aspirin in people with Coronary Artery Disease as compared to allele G.	A			Is	Not associated with	decreased	response to		in people with	Disease:Coronary Artery Disease		G
769245444	769245450	cohort	143		established coronary artery disease	Disease	0.2	T				Unknown				Multiple groups, 94 White;49 African American	rs12248560	CYP2C19	aspirin	21392617	Efficacy	no	Aspirin 81-325 mg/d for at least 2 weeks. ADP-induced ex vivo platelet aggregation was measured. *17 SNP. Comparison was between T carriers and non-carriers. [stat_test: chi-square]	Allele T is not associated with increased response to aspirin in people with Coronary Artery Disease as compared to allele C.	T			Is	Not associated with	increased	response to		in people with	Disease:Coronary Artery Disease		C
769245456	769245458	cohort	118		coronary artery disease; stenting	Disease					= 0.01	Unknown				Multiple groups, 59 White; 55 African American	rs4244285	CYP2C19	aspirin, clopidogrel	21392617	Efficacy	yes	These patients had coronary arterial stenting. The comparison was that ADP-induced ex vivo platelet aggregation was higher in (AA + AG) compared to GG, but the template does not accommodate this. *2 SNP. [stat_test: chi-square]	Allele A is associated with decreased response to aspirin and clopidogrel in people with Coronary Artery Disease as compared to allele G.	A			Is	Associated with	decreased	response to	and	in people with	Disease:Coronary Artery Disease		G
769245459	769245462	cohort	118		Coronary Artery Disease; Coronary Arterial stenting. 20 microMolar ADP.	Disease					= 0.08	Unknown				Multiple groups, 59 White; 50 African American	rs12248560	CYP2C19	aspirin, clopidogrel	21392617	Efficacy	no	These patients had coronary arterial stenting. Comparison was T carriers (TT + CT) vs non-carriers (CC) but the template doesn't accommodate this choice. *17 SNP. ADP-induced ex vivo platelet aggregation was measured. [stat_test: chi-square]	Allele T is not associated with increased response to aspirin and clopidogrel in people with Coronary Artery Disease.	T			Is	Not associated with	increased	response to	and	in people with	Disease:Coronary Artery Disease
769245465	769245467	cohort	71		Coronary Artery Disease; Coronary Arterial Stenting. p is for 5 microMolar ADP. p for 20 microMolar ADP is 0.013	Disease					= 0.015	Unknown				Multiple groups	rs4244285	CYP2C19	aspirin, clopidogrel	21392617	Efficacy	yes	The prevalence of High Platelet Reactivity (HPR) was higher in (AA + AG) compared to GG, but the template doesn't accommodate this. *2 SNP. [stat_test: chi-square]	Allele A is associated with decreased response to aspirin and clopidogrel in people with Coronary Artery Disease as compared to allele G.	A			Is	Associated with	decreased	response to	and	in people with	Disease:Coronary Artery Disease		G
769245468	769245471	cohort	49		Coronary Artery Disease; Coronary Arterial Stenting	Disease					= 0.016	Unknown				Multiple groups	rs12248560	CYP2C19	aspirin, clopidogrel	21392617		yes	For 20 microMolar ADP-induced platelet aggregation, the prevalence of High Platelet Reactivity (HPR) was lower in (TT +TC) vs CC, but the template doesn't accommodate this. *17 SNP. For 5 microMolar ADP-induced platelet aggregation, the association was NOT significant ( p = 0.32). [stat_test: chi-square]	Allele T is associated with increased response to aspirin and clopidogrel in people with Coronary Artery Disease as compared to allele C.	T			Is	Associated with	increased	response to	and	in people with	Disease:Coronary Artery Disease		C
769245704	769245707	cohort	330			Unknown	0.47	G			= 0.0041	Unknown				African American/Afro-Caribbean	rs61162043	VKORC1	warfarin	21270790	Dosage	yes		Allele G is associated with increased dose of warfarin.	G			Is	Associated with	increased	dose of
769245708	769245711	cohort	330			Unknown	0.23	T			= 0.035	Unknown				African American/Afro-Caribbean	rs7089580	CYP2C9	warfarin	21270790	Dosage	yes		Allele T is associated with increased dose of warfarin.	T			Is	Associated with	increased	dose of
769248355	769248357	case/control	28		Cancer patients.	Unknown	0.02				= 0.52	Unknown				European	rs776746	CYP3A5	tipifarnib	15122075	Other, Metabolism/PK	no	CYP3A5*3C (rs776746): There was no significant association between systemic exposure of tipifarnib (AUC levels) and CYP3A5*3C genotype.	Allele T is not associated with decreased metabolism of tipifarnib.	T			Is	Not associated with	decreased	metabolism of
769248362	769248364	case/control	28		Cancer patients.	Unknown	0.65	A			= 0.92	Unknown				European	rs2032582	ABCB1	tipifarnib	15122075	Other, Metabolism/PK	no	ABCB1*7 (rs2032582): There was no significant association between systemic exposure of tipifarnib (AUC levels) and rs2032582 genotype.	Allele T is not associated with increased metabolism of tipifarnib.	T			Is	Not associated with	increased	metabolism of
769248368	769248370	case/control	28		Cancer patients.	Unknown	0.46				= 0.92	Unknown				European	rs1045642	ABCB1	tipifarnib	15122075	Other, Metabolism/PK	no	ABCB1*6 (rs1045642): There was no significant association between systemic exposure of tipifarnib (AUC levels) and rs1045642 genotype.	Allele G is not associated with decreased metabolism of tipifarnib.	G			Is	Not associated with	decreased	metabolism of
769248371	769248373	case/control	28		Cancer patients.	Unknown	0.04				= 0.46	Unknown				European	rs2740574	CYP3A4	tipifarnib	15122075	Other, Metabolism/PK	no	CYP3A4*1B (rs2740574): There was no significant association between systemic exposure of tipifarnib (AUC levels) and CYP3A4*1B genotype.	Allele C is not associated with decreased metabolism of tipifarnib.	C			Is	Not associated with	decreased	metabolism of
769248374	769248377	cohort, GWAS	172		Hepatitis C patients.	Unknown	0.15	G			= 0.0	OR	20.3	9.3	76.5	East Asian	rs12980275	IFNL3	peginterferon alfa-2a, peginterferon alfa-2b, ribavirin	19749757	Efficacy	yes	This variant is associated with null virological response (NVR) and sustained virologic response (SVR) in a genome-wide association study of Janapese patients with hepatitis C virus infection treated with PEG-INF-alpha plus ribavirin in this discovery sample. Two SNPs near the gene IL28B on chromosome 19 to be strongly associated with NVR (rs12980275, P = 1.93 × 10-13, and rs8099917, 3.11 × 10-15…	Allele A is associated with increased response to peginterferon alfa-2a, peginterferon alfa-2b and ribavirin in people with Hepatitis C as compared to allele G.	A			Is	Associated with	increased	response to	and	in people with	Disease:Hepatitis C virus infection		G
769248378	769248381	cohort, GWAS	172		Hepatitis C patients.	Unknown	0.12	G			= 0.0	OR	30	11.2	80.5	East Asian	rs8099917	IFNL3	peginterferon alfa-2a, peginterferon alfa-2b, ribavirin	19749757	Efficacy	yes	This variant is associated with null virological response (NVR) and sustained virologic response (SVR) in a genome-wide association study of Janapese patients with hepatitis C virus infection treated with PEG-INF-alpha plus ribavirin in this discovery sample. Two SNPs near the gene IL28B on chromosome 19 to be strongly associated with NVR (rs12980275, P = 1.93 × 10-13, and rs8099917, 3.11 × 10-15…	Allele T is associated with increased response to peginterferon alfa-2a, peginterferon alfa-2b and ribavirin in people with Hepatitis C as compared to allele G.	T			Is	Associated with	increased	response to	and	in people with	Disease:Hepatitis C virus infection		G
769249016	769249059	cohort	109		Healthy volunteers	Disease					= 0.001	Unknown				Sub-Saharan African	rs28371686	CYP2C9	phenytoin	16220110	Other, Metabolism/PK	yes	as measured by urinary excretion of its major metabolite, S-enantiomer of 5-(4-hydroxyphenyl)-5-phenylhydantoin (p-HPPH). Statistics given for trend with various PM allele vs *1*1. [stat_test: ANOVA]	Allele G is associated with decreased metabolism of phenytoin in people with no disease as compared to genotype CC.	G			Is	Associated with	decreased	metabolism of		in people with	Other:no disease		CC
769249039	769249068	cohort	109		Healthy volunteers	Disease					= 0.001	Unknown				Sub-Saharan African	rs7900194	CYP2C9	phenytoin	16220110	Other, Metabolism/PK	yes	as measured by urinary excretion of its major metabolite, S-enantiomer of 5-(4-hydroxyphenyl)-5-phenylhydantoin (p-HPPH). Statistics given for trend with various PM allele vs *1*1. [stat_test: ANOVA]	Allele A is associated with decreased metabolism of phenytoin in people with no disease as compared to genotype GG.	A			Is	Associated with	decreased	metabolism of		in people with	Other:no disease		GG
769249040	769249055	cohort	109		Healthy volunteers	Disease					= 0.001	Unknown				Sub-Saharan African	rs28371685	CYP2C9	phenytoin	16220110	Other, Metabolism/PK	yes	as measured by urinary excretion of its major metabolite, S-enantiomer of 5-(4-hydroxyphenyl)-5-phenylhydantoin (p-HPPH). Statistics given for trend with various PM allele vs *1*1. [stat_test: ANOVA]	Allele T is associated with increased metabolism of phenytoin in people with no disease as compared to genotype CC.	T			Is	Associated with	increased	metabolism of		in people with	PK:no disease		CC
769250174	769250176	cohort	46			Unknown						Unknown				East Asian	rs12782374	CYP2C9	warfarin	19855097	Dosage, Metabolism/PK	no	after excluding those patients carrying CYP2C9*2, *3, and VKORC1 variant; alleles.	Allele A is not associated with dose of warfarin in people with stable INRs in target range of 2-3 as compared to allele G.	A			Is	Not associated with		dose of		in people with	Other:stable INRs in target range of 2-3		G
769250992	769251009	case/control	1671		Patients with chronic hepatitis C. European-Americans: 871; African-Americans: 191; Hispanics: 75.	Study Cohort					= 1.37E-28	OR	3.1	2.1	4.7	Multiple groups, European-Americans: 871; African-Americans: 191; Hispanics: 75.	rs8103142	IFNL3	peginterferon alfa-2a, peginterferon alfa-2b, ribavirin	19684573	Efficacy	yes	The rs8103142 SNP was found to be highly associated (r-squared > 0.85) with rs12979860.	Allele T is associated with increased response to peginterferon alfa-2a, peginterferon alfa-2b and ribavirin in people with Hepatitis C as compared to allele C.	T			Is	Associated with	increased	response to	and	in people with	Disease:Hepatitis C virus infection		C
769250998	769251007	case/control	1671		Patients with chronic hepatitis C. European-Americans: 871; African-Americans: 191; Hispanics: 75.	Study Cohort					= 1.37E-28	OR	3.1	2.1	4.7	Multiple groups, European-Americans: 871; African-Americans: 191; Hispanics: 75.	rs28416813	IFNL3	peginterferon alfa-2a, peginterferon alfa-2b, ribavirin	19684573	Efficacy	yes	The rs28416813 SNP was found to be highly associated (r-squared > 0.85) with rs12979860.	Allele G is associated with increased response to peginterferon alfa-2a, peginterferon alfa-2b and ribavirin in people with Hepatitis C as compared to allele C.	G			Is	Associated with	increased	response to	and	in people with	Disease:Hepatitis C virus infection		C
769257569	769257571	case/control	50	164	50 non-responsive, 164 responsive to AEDs, pediatric	Age Group						Unknown				East Asian	rs1045642	ABCB1	antiepileptics	17306068	Efficacy	no	(Full test not accessible)	Allele G is not associated with response to antiepileptics in people with Epilepsy as compared to allele A.	G	Pediatric		Is	Not associated with		response to		in people with	Disease:Epilepsy		A
769257578	769257580	case/control	230	170	Cases + non-responders, controls = responders	Study Cohort					= 0.83	OR	1.03	0.78	1.37	European	rs1045642	ABCB1	antiepileptics	15857428	Efficacy	no		Allele G is not associated with response to antiepileptics in people with Epilepsy as compared to allele A.	G			Is	Not associated with		response to		in people with	Disease:Epilepsy		A
769257594	769257596		59	101	Cases = drug resistant, controls = drug responsive	Study Cohort	55.1	G	62.4	G	= 0.2	Unknown				East Asian	rs1045642	ABCB1	antiepileptics	16542858	Efficacy	no		Allele A is not associated with response to antiepileptics in people with Epilepsy as compared to allele G.	A			Is	Not associated with		response to		in people with	Disease:Epilepsy		G
769257607	769257611	case/control	99	100	cases = drug resistant, control = drug responsive; some pediatric some adult	Age Group						Unknown				East Asian	rs1045642	ABCB1	antiepileptics	16386926	Efficacy	no	There was also no association based on haplotypes including ABCB1:1236T>C (rs1128503) and ABCB1:2677T>G/A (rs2032582).	Allele A is not associated with response to antiepileptics in people with Epilepsy as compared to allele G.	A	Pediatric		Is	Not associated with		response to		in people with	Disease:Epilepsy		G
769257608	769257613		97	107	cases = drug resistant, control = drug responsive some pediatric some adult	Age Group						Unknown				East Asian	rs1128503	ABCB1	antiepileptics	16386926	Efficacy	no	There was also no association based on haplotypes including ABCB1:3435T>C (rs1045642) and ABCB1:2677T>G/A (rs2032582).	Allele G is not associated with response to antiepileptics in people with Epilepsy as compared to allele A.	G	Pediatric		Is	Not associated with		response to		in people with	Disease:Epilepsy		A
769257609	769257615		99	107	cases = drug resistant, control = drug responsive some pediatric some adult	Age Group						Unknown				East Asian	rs2032582	ABCB1	antiepileptics	16386926	Efficacy	no	There was also no association based on haplotypes including ABCB1:3435T>C (rs1045642) and ABCB1:1236T>C (rs1128503).	Allele C is not associated with response to antiepileptics in people with Epilepsy as compared to allele A.	C	Pediatric		Is	Not associated with		response to		in people with	Disease:Epilepsy		A
769257715	769257717		174		All receiving carbamazepine and monitored for therapeutic drug levels. Valproic acid, phenytoin and/or phenobarbital were coadministered in 38, 12 and/or 15 patients, respectively	Drug						Unknown				East Asian	rs1045642	ABCB1	carbamazepine	16753003	Other, Metabolism/PK	no	as measured by steady-state CBZ concentration to the dose (C/D) ratios.	Allele A is not associated with metabolism of carbamazepine in people with Epilepsy as compared to allele G.	A			Is	Not associated with		metabolism of		in people with	Disease:Epilepsy		G
769257718	769257720		174		All receiving carbamazepine and monitored for therapeutic drug levels. Valproic acid, phenytoin and/or phenobarbital were coadministered in 38, 12 and/or 15 patients, respectively	Drug						Unknown				East Asian	rs1128503	ABCB1	carbamazepine	16753003	Other, Metabolism/PK	no	as measured by steady-state CBZ concentration to the dose (C/D) ratios.	Allele G is not associated with metabolism of carbamazepine in people with Epilepsy as compared to allele A.	G			Is	Not associated with		metabolism of		in people with	Disease:Epilepsy		A
769257721	769257723		174		All receiving carbamazepine and monitored for therapeutic drug levels. Valproic acid, phenytoin and/or phenobarbital were coadministered in 38, 12 and/or 15 patients, respectively	Drug						Unknown				East Asian	rs2032582	ABCB1	carbamazepine	16753003	Other, Metabolism/PK	no	as measured by steady-state CBZ concentration to the dose (C/D) ratios.	Allele C is not associated with metabolism of carbamazepine in people with Epilepsy as compared to allele A.	C			Is	Not associated with		metabolism of		in people with	Disease:Epilepsy		A
769259039	769259061	cohort	16		HIV/TB-coinfected Ghanaian patients	Study Cohort					= 0.004	Unknown				Sub-Saharan African	rs28365062	UGT2B7	zidovudine	19628728	Metabolism/PK	yes	The G allele carriers had 57% lower mean AUC (P = .029, unpaired t test), 196% higher mean CL/F (P = .004, unpaired t test; Figure 3B), and 67% shorter mean elimination half-life (P = .030, unpaired t test) compared with A allele carriers	Allele G is associated with increased metabolism of zidovudine as compared to allele A.	G			Is	Associated with	increased	metabolism of					A
769261461	769261464	clinical trial	169		FFCD 2000-05 randomized phase III trial , second line FOLFOX	Study Cohort					= 0.02	Unknown				Unknown	rs3212948	ERCC1	fluorouracil, leucovorin, oxaliplatin	20385995	Efficacy	yes	NB: Improved overall response rate is reported as for the G allele, gene is on the negative strand so given here as the C allele.	Allele C is associated with increased response to fluorouracil, leucovorin and oxaliplatin in people with Colorectal Neoplasms as compared to genotype GG.	C			Is	Associated with	increased	response to	and	in people with	Disease:Colorectal Neoplasms		GG
769277894	769277898	cohort	147			Unknown	39.8	A			= 0.002	Unknown				European	rs9934438	VKORC1	warfarin	15358623	Dosage	yes		Allele A is associated with decreased dose of warfarin as compared to allele G.	A			Is	Associated with	decreased	dose of					G
769278040	981201932	cohort	301		cotinine/nicotine ratios determined 2 hours after use of 2 mg nicotine gum.	Study Cohort						Unknown				East Asian	rs28399468	CYP2A6	nicotine	12445030	Other, Metabolism/PK	no	This SNP is in the CYP2A6*8 and *10 allele. Individuals with *4, *7, *10 alleles had impaired nicotine metabolism in this study. Statistics compared metabolism levels in Japanese and Korean subjects, rather than this allele compared to wildtype.	Allele A is associated with decreased metabolism of nicotine as compared to allele C.	A			Is	Associated with	decreased	metabolism of					C
769278041	981201933	cohort	301		cotinine/nicotine ratios determined 2 hours after use of 2 mg nicotine gum.	Study Cohort						Unknown				East Asian	rs5031016	CYP2A6	nicotine	12445030	Other, Metabolism/PK	no	This is a SNP within the CYP2A6*7 or *10 allele. Individuals with these alleles or *4 had impaired nicotine metabolism in this study. Statistics were comparing metabolism levels in Japanese and Korean subjects, rather than these alleles compared to wildtype.	Allele G is associated with decreased metabolism of nicotine as compared to allele A.	G			Is	Associated with	decreased	metabolism of					A
769278059	769278062	cohort	14		Subjects were given nicotine (4mg) or coumarin (50mg) on two different days.	Study Cohort						Unknown				East Asian	rs5031016	CYP2A6	nicotine	11779172	Metabolism/PK	not stated	This SNP is in the CYP2A6*10 and *7 alleles examined in this study. An individual with *4/*10 had lower cotinine plasma levels 6 hours after oral nicotine, and lower levels were seen in individuals with *4/*7 (p<0.05 vs *1/*1), and *7/*7.	Allele G is associated with decreased metabolism of nicotine as compared to allele A.	G			Is	Associated with	decreased	metabolism of					A
827551899	827551907	case/control	14		Subjects were given nicotine (4mg) or coumarin (50mg) on two different days.	Study Cohort						Unknown				East Asian	rs28399468	CYP2A6	nicotine	11779172	Metabolism/PK	not stated	This SNP is part of the CYP2A6*10 or *8 alleles. An individual with *4/*10 had lower cotinine plasma levels 6 hours after oral nicotine, however an individual with *1/*8 showed similar levels.	Allele A is associated with decreased metabolism of nicotine as compared to allele C.	A			Is	Associated with	decreased	metabolism of					C
827566611	827566617	cohort	348		Monozygotic and dizygotic twins from the Alcohol Challenge Twin Study (ACTS). Genotypes were also collected from non-twin siblings and parents, but phenotypes were collected from the twins so the association is based on that number.	Study Cohort	0.664	G	0.336	C	= 3.0E-4	Unknown				European	rs1154461	ADH7	ethanol	19193628	Toxicity, Metabolism/PK	yes	The authors did not report p-value correction for multiple hypotheses (103 snps tested). Though they report multiple snps are significantly associated with alcohol metabolism (early or late) tested on blood or breath alcohol concentrations, this is the only snp that survived Bonferroni correction for multiple hypotheses (<0.00049). It was only significant for blood early metabolism, and the autho…	Allele C is associated with metabolism of ethanol.	C			Is	Associated with		metabolism of
827566623	827566629	cohort	348		Monozygotic and dizygotic twins from the Alcohol Challenge Twin Study (ACTS). Genotypes were also collected from non-twin siblings and parents, but phenotypes were collected from the twins so the association is based on that number.	Study Cohort	0.772	T	0.228	C	= 0.033	Unknown				European	rs1229976	ADH1A	ethanol	19193628	Toxicity, Metabolism/PK	yes	The authors did not report p-value correction for multiple hypotheses (103 snps tested). Though they report multiple snps are significantly associated with alcohol metabolism (early or late) tested on blood or breath alcohol concentrations, this snp is NOT significant after Bonferroni correction (<0.00049). Also, the authors did not state which alleles are associated with increased or decreased m…	Allele C is associated with metabolism of ethanol.	C			Is	Associated with		metabolism of
827566630	827566636	cohort	348		Monozygotic and dizygotic twins from the Alcohol Challenge Twin Study (ACTS). Genotypes were also collected from non-twin siblings and parents, but phenotypes were collected from the twins so the association is based on that number.	Study Cohort	0.925	A	0.075	C	= 0.048	Unknown				European	rs2276332	ADH1A	ethanol	19193628	Toxicity, Metabolism/PK	yes	The authors did not report p-value correction for multiple hypotheses (103 snps tested). Though they report multiple snps are significantly associated with alcohol metabolism (early or late) tested on blood or breath alcohol concentrations, this snp is NOT significant after Bonferroni correction (<0.00049). Also, the authors did not state which alleles are associated with increased or decreased m…	Allele C is associated with metabolism of ethanol.	C			Is	Associated with		metabolism of
827566637	827566646	cohort	348	0	Monozygotic and dizygotic twins from the Alcohol Challenge Twin Study (ACTS). Genotypes were also collected from non-twin siblings and parents, but phenotypes were collected from the twins so the association is based on that number.	Study Cohort	0.773	G	0.227	C	= 0.041	Unknown				European	rs1229967	ADH1A	ethanol	19193628	Toxicity, Metabolism/PK	yes	The authors did not report p-value correction for multiple hypotheses (103 snps tested). Though they report multiple snps are significantly associated with alcohol metabolism (early or late) tested on blood or breath alcohol concentrations, this snp is NOT significant after Bonferroni correction (<0.00049). Also, the authors did not state which alleles are associated with increased or decreased m…	Allele C is associated with metabolism of ethanol.	C			Is	Associated with		metabolism of
827566652	827566659	cohort	348	0	Monozygotic and dizygotic twins from the Alcohol Challenge Twin Study (ACTS). Genotypes were also collected from non-twin siblings and parents, but phenotypes were collected from the twins so the association is based on that number.	Study Cohort	0.226	A	0.774	G		Unknown	0.041			European	rs931635	ADH1A	ethanol	19193628	Toxicity, Metabolism/PK	yes	The authors did not report p-value correction for multiple hypotheses (103 snps tested). Though they report multiple snps are significantly associated with alcohol metabolism (early or late) tested on blood or breath alcohol concentrations, this snp is NOT significant after Bonferroni correction (<0.00049). Also, the authors did not state which alleles are associated with increased or decreased m…	Allele A is associated with metabolism of ethanol.	A			Is	Associated with		metabolism of
827566660	827566666	cohort	348	0	Monozygotic and dizygotic twins from the Alcohol Challenge Twin Study (ACTS). Genotypes were also collected from non-twin siblings and parents, but phenotypes were collected from the twins so the association is based on that number.	Study Cohort	0.067	C	0.933	T	= 0.029	Unknown				European	rs17033	ADH1B	ethanol	19193628	Toxicity, Metabolism/PK	yes	The authors did not report p-value correction for multiple hypotheses (103 snps tested). Though they report multiple snps are significantly associated with alcohol metabolism (early or late) tested on blood or breath alcohol concentrations, this snp is NOT significant after Bonferroni correction (<0.00049). Also, the authors did not state which alleles are associated with increased or decreased m…	Allele C is associated with metabolism of ethanol.	C			Is	Associated with		metabolism of
827566667	827566673	cohort	348	0	Monozygotic and dizygotic twins from the Alcohol Challenge Twin Study (ACTS). Genotypes were also collected from non-twin siblings and parents, but phenotypes were collected from the twins so the association is based on that number.	Study Cohort	0.027	G	0.973	A	= 0.003	Unknown				European	rs1229985	ADH1B	ethanol	19193628	Toxicity, Metabolism/PK	yes	The authors did not report p-value correction for multiple hypotheses (103 snps tested). Though they report multiple snps are significantly associated with alcohol metabolism (early or late) tested on blood or breath alcohol concentrations, this snp is NOT significant after Bonferroni correction (<0.00049). Also, the authors did not state which alleles are associated with increased or decreased m…	Allele G is associated with metabolism of ethanol.	G			Is	Associated with		metabolism of
827566674	827566680	cohort	348	0	Monozygotic and dizygotic twins from the Alcohol Challenge Twin Study (ACTS). Genotypes were also collected from non-twin siblings and parents, but phenotypes were collected from the twins so the association is based on that number.	Study Cohort	0.041	A	0.959	C	= 0.015	Unknown				European	rs2018417	ADH1B	ethanol	19193628	Toxicity, Metabolism/PK	yes	The authors did not report p-value correction for multiple hypotheses (103 snps tested). Though they report multiple snps are significantly associated with alcohol metabolism (early or late) tested on blood or breath alcohol concentrations, this snp is NOT significant after Bonferroni correction (<0.00049). Also, the authors did not state which alleles are associated with increased or decreased m…	Allele A is associated with metabolism of ethanol.	A			Is	Associated with		metabolism of
827566681	827566687	cohort	348		Monozygotic and dizygotic twins from the Alcohol Challenge Twin Study (ACTS). Genotypes were also collected from non-twin siblings and parents, but phenotypes were collected from the twins so the association is based on that number.	Study Cohort	0.453	C	0.547	T	= 0.003	Unknown				European	rs1662060	ADH1C	ethanol	19193628	Toxicity, Metabolism/PK	yes	The authors did not report p-value correction for multiple hypotheses (103 snps tested). Though they report multiple snps are significantly associated with alcohol metabolism (early or late) tested on blood or breath alcohol concentrations, this snp is NOT significant after Bonferroni correction (<0.00049). Also, the authors did not state which alleles are associated with increased or decreased m…	Allele C is associated with metabolism of ethanol.	C			Is	Associated with		metabolism of
827566688	827566694	cohort	348		Monozygotic and dizygotic twins from the Alcohol Challenge Twin Study (ACTS). Genotypes were also collected from non-twin siblings and parents, but phenotypes were collected from the twins so the association is based on that number.	Study Cohort	0.052	A	0.948		= 0.015	Unknown				European	rs283411	ADH1C	ethanol	19193628	Toxicity, Metabolism/PK	yes	The authors did not report p-value correction for multiple hypotheses (103 snps tested). Though they report multiple snps are significantly associated with alcohol metabolism (early or late) tested on blood or breath alcohol concentrations, this snp is NOT significant after Bonferroni correction (<0.00049). Also, the authors did not state which alleles are associated with increased or decreased m…	Allele A is associated with metabolism of ethanol.	A			Is	Associated with		metabolism of
827566695	827566701	cohort	348	0	Monozygotic and dizygotic twins from the Alcohol Challenge Twin Study (ACTS). Genotypes were also collected from non-twin siblings and parents, but phenotypes were collected from the twins so the association is based on that number.	Study Cohort	0.052	A	0.948	G	= 0.015	Unknown				European	rs283416	ADH1C	ethanol	19193628	Toxicity, Metabolism/PK	yes	The authors did not report p-value correction for multiple hypotheses (103 snps tested). Though they report multiple snps are significantly associated with alcohol metabolism (early or late) tested on blood or breath alcohol concentrations, this snp is NOT significant after Bonferroni correction (<0.00049). Also, the authors did not state which alleles are associated with increased or decreased m…	Allele A is associated with metabolism of ethanol.	A			Is	Associated with		metabolism of
827567282	827567312	cohort	201			Unknown					< 1.0E-4	Unknown				European	rs9923231	VKORC1	warfarin	15883587	Dosage	yes		Allele T is associated with decreased dose of warfarin as compared to allele C.	T			Is	Associated with	decreased	dose of					C
827567313	827567320	cohort	201			Unknown					< 1.0E-4	Unknown				European	rs9934438	VKORC1	warfarin	15883587	Dosage	yes		Allele A is associated with decreased dose of warfarin as compared to allele G.	A			Is	Associated with	decreased	dose of					G
827567321	827567328	cohort	201			Unknown					< 1.0E-4	Unknown				European	rs2359612	VKORC1	warfarin	15883587	Dosage	yes		Allele A is associated with decreased dose of warfarin as compared to allele G.	A			Is	Associated with	decreased	dose of					G
827567329	827567336	cohort	201			Unknown					< 1.0E-4	Unknown				European	rs7294	VKORC1	warfarin	15883587	Dosage	yes		Allele C is associated with decreased dose of warfarin as compared to allele T.	C			Is	Associated with	decreased	dose of					T
827567338	827567351	cohort	201			Unknown					= 0.0221	Unknown				European	rs11150606	VKORC1	warfarin	15883587	Dosage	yes		Allele C is associated with decreased dose of warfarin as compared to allele T.	C			Is	Associated with	decreased	dose of					T
827567352	827567360	cohort	201			Unknown					= 0.036	Unknown				European	rs12714145	GGCX	warfarin	15883587	Dosage	yes		Allele C is associated with decreased dose of warfarin as compared to allele T.	C			Is	Associated with	decreased	dose of					T
827567370	827567380	clinical trial	307	0	This is a sub-study of the MERIT-HF study of 3991 patients with chronic heart failure.	Disease						Unknown				Unknown	rs1801253	ADRB1	metoprolol	12921807	Efficacy	no	The authors used the dose of metoprolol prescribed, the resting heart rate and survival analysis to determine drug response. They do not report on the Ser49Gly (rs1801252) in this study.	Allele C is not associated with increased response to metoprolol in people with Heart Failure as compared to allele G.	C			Is	Not associated with	increased	response to		in people with	Disease:Heart Failure		G
827601694	827601887	cohort	1015		The mean age was 65 (range of 18-93); 83% were Caucasian, and 64% were male.	Study Cohort					< 1.0E-4	Unknown				Multiple groups	rs9923231	VKORC1	warfarin	18305455	Dosage	yes	This variant was associated with a 28% reduction per allele (95% confidence interval 25-30%) in the therapeutic warfarin dose.	Allele T is associated with decreased dose of warfarin as compared to allele C.	T			Is	Associated with	decreased	dose of					C
827602050	827602193	cohort	1015			Unknown					< 1.0E-4	Unknown				Multiple groups	rs1799853	CYP2C9	warfarin	18305455	Dosage	yes	CYP2C9*2 is associated with a 19% decrement in the warfarin dose per; allele.	Allele T is associated with decreased dose of warfarin as compared to allele C.	T			Is	Associated with	decreased	dose of					C
827602228	827602363	cohort	1015			Unknown					< 1.0E-4	Unknown				Multiple groups	rs1057910	CYP2C9	warfarin	18305455	Dosage	yes	CYP2C9*3 was associated with a; 33% (95% confidence interval 29¿37%) decrement in warfarin dose per allele.	Allele C is associated with decreased dose of warfarin as compared to allele A.	C			Is	Associated with	decreased	dose of					A
827603022	827603285	cohort	186			Unknown					< 0.001	Unknown				Unknown	rs9923231	VKORC1	warfarin	15930419	Dosage	yes	This variant is part of the a low-dose haplotype group (A).	Allele T is associated with decreased dose of warfarin.	T			Is	Associated with	decreased	dose of
827641603	827641613	cohort	106		83% female	Gender						Unknown				Unknown	rs1131596	SLC19A1	methotrexate	17404734		not stated	This variant alone is insufficient to predict patient response to MTX therapy.	Allele G is not associated with response to methotrexate in people with Arthritis, Rheumatoid.	G			Is	Not associated with		response to		in people with	Disease:Rheumatoid arthritis
827641630	827641635	retrospective	36		patients with bulky (>=4 cm) stage IB or IIA cervical carcinoma who received platinum-based combination NAC	Study Cohort					= 0.032	Unknown				East Asian	rs12659	SLC19A1	carboplatin, cisplatin, fluorouracil	16875718	Efficacy	yes		Allele A is associated with decreased response to carboplatin, cisplatin and fluorouracil in people with Uterine Cervical Neoplasms as compared to allele G.	A			Is	Associated with	decreased	response to	and	in people with	Disease:Uterine Cervical Neoplasm		G
827641636	827641642	retrospective	36		patients with bulky (>=4 cm) stage IB or IIA cervical carcinoma who received platinum-based combination NAC	Study Cohort					= 0.015	Unknown				East Asian	rs25487	XRCC1	carboplatin, cisplatin, fluorouracil	16875718	Efficacy	yes		Allele T is associated with decreased response to carboplatin, cisplatin and fluorouracil in people with Uterine Cervical Neoplasms as compared to allele C.	T			Is	Associated with	decreased	response to	and	in people with	Disease:Uterine Cervical Neoplasm		C
827641885	827641893	GWAS	1053			Unknown					= 1.6E-5	Unknown				Unknown	rs2108622	CYP4F2	warfarin	19300499	Dosage	yes		Allele T is associated with increased dose of warfarin as compared to allele C.	T			Is	Associated with	increased	dose of					C
827641894	827641902	GWAS	1053			Unknown					= 8.8E-13	Unknown				Unknown	rs1799853	CYP2C9	warfarin	19300499	Dosage, Metabolism/PK	yes		Allele T is associated with decreased dose of warfarin as compared to allele C.	T			Is	Associated with	decreased	dose of					C
827641903	827641911	GWAS	1053			Unknown					= 4.5E-17	Unknown				Unknown	rs1057910	CYP2C9	warfarin	19300499	Dosage, Metabolism/PK	yes		Allele C is associated with decreased dose of warfarin as compared to allele A.	C			Is	Associated with	decreased	dose of					A
827641986	827641994	case/control	301		92 Japanese and 209 Korean individuals with allele frequencies of 21.3 and 22.3%, respectively.	Unknown	0.22	C			< 0.005	Unknown				East Asian	rs28399433	CYP2A6	nicotine	12844137	Metabolism/PK	yes	Case-control study of enzymatic activity of mutation for synonymous SNP that disrupts the TATA box (rs28399433) (-48T>G) (CYP2A6*9A, when combined with -1013A>G and CYP2A6*9B when combined with -1680A>G, -1301A>C, -1289G>A, -1013A>G, 1620T>C, 1836G>T, 6354T>C, and 6692C>G) that is associated with significantly lower cotinine/nicotine ratio.	Allele C is associated with decreased metabolism of nicotine.	C			Is	Associated with	decreased	metabolism of
827642007	981240248	case/control	345		45 African-American, 156 Caucasian, 47 Chinese, 50 Japanese and 47 Korean individuals.	Unknown	0.06	C			= 0.043	Unknown				Multiple groups, African-American, Caucasian, Chinese and Korean	rs28399433	CYP2A6	coumarin	16041240	Metabolism/PK	yes	In this case-control in vitro study of (rs28399433) (-48T>C) (CYP2A6*9A, when combined with -1013A>G and CYP2A6*9B when combined with -1680A>G, -1301A>C, -1289G>A, -1013A>G, 1620T>C, 1836G>T, 6354T>C, and 6692C>G), which disrupts the TATA box and is associated with decreased CYP2A6 expression and coumarin activity in hepatocytes.	Allele C is associated with decreased metabolism of coumarin.	C			Is	Associated with	decreased	metabolism of
827647045	827648879	cohort	93			Unknown					< 1.0E-4	Unknown				European	rs9934438	VKORC1	warfarin	16611750	Dosage	yes		Allele A is associated with decreased dose of warfarin as compared to allele G.	A			Is	Associated with	decreased	dose of					G
827649690	827650842	cohort	93			Unknown					= 0.021	Unknown				European	rs7294	PRSS53, VKORC1	warfarin	16611750	Dosage	yes		Allele T is associated with increased dose of warfarin as compared to allele C.	T			Is	Associated with	increased	dose of					C
827661232	827661812	cohort	828			Unknown					= 5.1E-11	Unknown				East Asian	rs9934438	VKORC1	warfarin	16432637	Dosage	yes		Allele A is associated with decreased dose of warfarin as compared to allele G.	A			Is	Associated with	decreased	dose of					G
827690011	827690018	clinical trial	512			Unknown					= 0.02	Unknown				European	rs1540339	VDR	selective beta-2-adrenoreceptor agonists	15282200	Efficacy	yes		Allele C is associated with decreased response to selective beta-2-adrenoreceptor agonists in people with Asthma as compared to allele T.	C			Is	Associated with	decreased	response to		in people with	Disease:Asthma		T
827690019	827690026	clinical trial	512			Unknown					= 0.009	Unknown				European	rs2239179	VDR	selective beta-2-adrenoreceptor agonists	15282200	Efficacy	yes		Allele C is associated with decreased response to selective beta-2-adrenoreceptor agonists in people with Asthma as compared to allele T.	C			Is	Associated with	decreased	response to		in people with	Disease:Asthma		T
827690618	827690625	cohort	141		Italian patients who had been; undergoing treatment with warfarin for; at least 6 months.	Study Cohort						Unknown				Unknown	rs1131873	EPHX1	warfarin	21593757	Dosage	no	in italian patients.	Allele A is not associated with dose of warfarin.	A			Is	Not associated with		dose of
827690626	827690631	cohort	137		Italian patients who had been undergoing treatment with warfarin for at least 6 months.	Study Cohort						Unknown				Unknown	rs4653436	EPHX1	warfarin	21593757	Dosage	no	in an italian population.	Allele A is not associated with dose of warfarin.	A			Is	Not associated with		dose of
827690697	827690706				p >= 0.05	Unknown						Unknown				Unknown	rs4986913	CYP3A4	nifedipine	15634941	Metabolism/PK	no	In vitro. Metabolism was not significantly different between this variant (CYP3A4*19) and *1 in E. coli DH5-alpha cells. [stat_test:Dunnett's test].	Allele A is not associated with decreased metabolism of nifedipine as compared to allele G.	A			Is	Not associated with	decreased	metabolism of					G
827690712	827690722				p >= 0.05	Unknown						Unknown				Unknown	rs4986910	CYP3A4	nifedipine	15634941	Metabolism/PK	no	Metabolism was not significantly different between this variant (CYP3A4*3) and *1 in E. coli DH5-alpha cells. [stat_test:Dunnett's test].	Allele G is not associated with decreased metabolism of nifedipine as compared to allele A.	G			Is	Not associated with	decreased	metabolism of					A
827699103	827699117	cohort, retrospective	91		First-line treatment for malignant pleural mesothelioma	Disease						Unknown				European	rs11615	ERCC1	carboplatin, pemetrexed	21262916	Efficacy	no		Allele A is not associated with response to carboplatin and pemetrexed in people with Mesothelioma as compared to allele G.	A			Is	Not associated with		response to	and	in people with	Disease:Mesothelioma		G
827704813	827704822	cohort	8	0	GSTT1 non-null subgroup: cases = responders, controls = non-responders	Study Cohort					= 0.0209	Unknown				Multiple groups, Brazil: white and black	rs1695	GSTP1	cyclophosphamide, epirubicin, fluorouracil	20568049	Efficacy	yes	Significant when combined with the GSTT1 non-null genotype.	Allele A is associated with increased response to cyclophosphamide, epirubicin and fluorouracil in women with Breast Neoplasms as compared to allele G.	A			Is	Associated with	increased	response to	and	in women with	Disease:Breast Neoplasms		G
827777175	827777183	clinical trial	312		GENDEP (study size represents both treatment arms, details of how many in the nortriptyline group were not given)	Study Cohort	0.05	C			= 0.0082	Unknown				European	rs17060812	SLC39A14	nortriptyline	20970119	Efficacy	yes		Allele C is associated with increased response to nortriptyline in people with Depression as compared to allele T.	C			Is	Associated with	increased	response to		in people with	Disease:Depression		T
827784211	827784243	cohort	271			Unknown						Unknown				Multiple groups	rs3745274	CYP2B6	nevirapine	21860339	Other, Metabolism/PK	not stated	The impact of rs3745274 on nevirapine clearance was found to be best described by an additive genetic model that indicated a gene-dose effect: heterozygous patients (GT) showed a 15.3% reduced clearance whereas patients with homozygous TT alleles showed a 30.6% reduced clearance compared with patients with GG alleles.; No p-value published.	Allele T is associated with decreased clearance of nevirapine in people with HIV Infections as compared to allele G.	T			Is	Associated with	decreased	clearance of		in people with	Disease:HIV infectious disease		G
827784603	827784608	cohort	50		GAGIns haplotype vs reference	Study Cohort					= 0.025	Unknown				East Asian	rs4149118	SLCO1B3	docetaxel	21995462	Other, Metabolism/PK	yes	Significance as part of a haplotype with rs7311358, rs11045585 and rs3834935.	Allele G is associated with decreased clearance of docetaxel in people with Nasopharyngeal Neoplasms.	G			Is	Associated with	decreased	clearance of		in people with	Disease:Nasopharyngeal Neoplasms
827784609	827784615	cohort	50		GAGIns haplotype vs reference	Study Cohort					= 0.025	Unknown				East Asian	rs7311358	SLCO1B3	docetaxel	21995462	Other, Metabolism/PK	yes	Significance as part of a haplotype with rs4149118, rs11045585 and rs3834935.	Allele A is associated with decreased clearance of docetaxel in people with Nasopharyngeal Neoplasms.	A			Is	Associated with	decreased	clearance of		in people with	Disease:Nasopharyngeal Neoplasms
827784616	827784621	cohort	50		GAGIns haplotype vs reference	Study Cohort					= 0.025	Unknown				East Asian	rs11045585	SLCO1B3	docetaxel	21995462	Other, Metabolism/PK	yes	Significance as part of a haplotype with rs4149118, rs7311358 and rs3834935.	Allele G is associated with decreased clearance of docetaxel in people with Nasopharyngeal Neoplasms.	G			Is	Associated with	decreased	clearance of		in people with	Disease:Nasopharyngeal Neoplasms
827784936	827784941	cohort	939		BREATHE	Study Cohort					= 0.002	OR	2.46	1.38	4.39	European	rs28364072	FCER2	corticosteroids	21958076	Dosage	yes		Allele G is associated with increased dose of corticosteroids in children Asthma as compared to allele A.	G	Pediatric		Is	Associated with	increased	dose of		in children	Disease:Asthma		A
827784973	827785068	cohort, retrospective	282		Mood disorder clinic, Veterans Affairs San Diego Healthcare System. Bipolar Disorder	Disease	0.41	A				Unknown				European	rs8192440	CRY1	lithium	21781277	Efficacy	no	The authors describe this as a nominal association which did not survive correction for multiple testing.	Allele G is associated with increased response to lithium in people with Bipolar Disorder as compared to allele A.	G			Is	Associated with	increased	response to		in people with	Disease:Bipolar Disorder		A
827784977	827785070	cohort, retrospective	282		Mood disorder clinic, Veterans Affairs San Diego Healthcare System. Bipolar Disorder.	Disease	0.28	T				Unknown				European	rs2071427	NR1D1, THRA	lithium	21781277	Efficacy	no	The authors describe this as a nominal association which did not survive correction for multiple testing.	Allele T is associated with increased response to lithium in people with Bipolar Disorder as compared to allele C.	T			Is	Associated with	increased	response to		in people with	Disease:Bipolar Disorder		C
827786955	827786977	cohort	12		men, age 21-37.	Gender					= 0.01	Unknown				Multiple groups, 2 Black, 1 Asian, 9 Whites	rs7975	GSTZ1, POMT2	dichloroacetic acid	21642471	Other, Metabolism/PK	yes	The statement above is meant for a haplotype rather than for the allele. For the various possible haplotype combinations involving rs7975,rs7972,rs1046428, the most rapid clearance was observed for subjects having at least one "wild-type" allele (G for rs7975,G for rs7972, C for rs1046428. Rate was 2.2 +/- 0.7 vs 0.73 +/- 0.84 mL/min, and the very highest rate was seen in homozygous "wild-type".	Allele G is associated with increased clearance of dichloroacetic acid in healthy individuals.	G			Is	Associated with	increased	clearance of		in healthy individuals
827786978	827786996	cohort	12		men, age 21-37.	Age Group					= 0.01	Unknown				Multiple groups, 2 Black, 1 Asian, 9 Whites	rs7972	GSTZ1, POMT2	dichloroacetic acid	21642471	Other, Metabolism/PK	yes	The statement above is meant for a haplotype rather than for the allele. For the various possible haplotype combinations involving rs7975,rs7972,rs1046428, the most rapid clearance was observed for subjects having at least one "wild-type" allele (G for rs7975,G for rs7972, C for rs1046428. Rate was 2.2 +/- 0.7 vs 0.73 +/- 0.84 mL/min, and the very highest rate was seen in homozygous "wild-type".	Allele G is associated with increased metabolism of dichloroacetic acid in healthy individuals.	G			Is	Associated with	increased	metabolism of		in healthy individuals
827786987	827786998	cohort	12		men, age 21-37.	Gender					= 0.01	Unknown				Multiple groups, 2 Black, 1 Asian, 9 Whites	rs1046428	GSTZ1, POMT2	dichloroacetic acid	21642471	Other, Metabolism/PK	yes	The statement above is meant for a haplotype rather than for the allele. For the various possible haplotype combinations involving rs7975,rs7972,rs1046428, the most rapid clearance was observed for subjects having at least one "wild-type" allele (G for rs7975,G for rs7972, C for rs1046428. Rate was 2.2 +/- 0.7 vs 0.73 +/- 0.84 mL/min, and the very highest rate was seen in homozygous "wild-type".	Allele C is associated with increased clearance of dichloroacetic acid in healthy individuals.	C			Is	Associated with	increased	clearance of		in healthy individuals
827786999	827787036	cohort	6		children with genetic mitochondrial diseases	Disease						Unknown				Unknown	rs7975	GSTZ1, POMT2	dichloroacetic acid	21642471	Toxicity, Metabolism/PK	no	The statement above is meant for a haplotype rather than for the allele. For the various possible haplotype combinations involving rs7975,rs7972,rs1046428, the slowest clearance and the highest urinary excretion of unmetabolized C(13)-DCA was observed for a subject homozygous for G for rs7975,G for rs7972, T for rs1046428.	Allele G is associated with decreased clearance of dichloroacetic acid in children with Mitochondrial Diseases.	G	Pediatric		Is	Associated with	decreased	clearance of		in children with	Disease:Mitochondrial Diseases
827787019	827787038	cohort	6		children with genetic mitochondrial diseases	Disease						Unknown				Unknown	rs7972	GSTZ1, POMT2	dichloroacetic acid	21642471	Toxicity, Metabolism/PK	no	The statement above is meant for a haplotype rather than for the allele. For the various possible haplotype combinations involving rs7975,rs7972,rs1046428, the slowest clearance and the highest urinary excretion of unmetabolized C(13)-DCA was observed for a subject homozygous for G for rs7975,G for rs7972, T for rs1046428.	Allele G is associated with decreased clearance of dichloroacetic acid in children with Mitochondrial Diseases.	G	Pediatric		Is	Associated with	decreased	clearance of		in children with	Disease:Mitochondrial Diseases
827787027	827787040	cohort	6		children with genetic mitochondrial diseases	Disease						Unknown				Unknown	rs1046428	GSTZ1, POMT2	dichloroacetic acid	21642471	Toxicity, Metabolism/PK	no	The statement above is meant for a haplotype rather than for the allele. For the various possible haplotype combinations involving rs7975,rs7972,rs1046428, the slowest clearance and the highest urinary excretion of unmetabolized C(13)-DCA was observed for a subject homozygous for G for rs7975,G for rs7972, T for rs1046428.	Allele T is associated with decreased clearance of dichloroacetic acid in children Mitochondrial Diseases.	T	Pediatric		Is	Associated with	decreased	clearance of		in children	Disease:Mitochondrial Diseases
827793107	827793114	cohort	93		Effect size of the response was measured (using BPRS percentage change score) after treatment with clozapine for at least 6 months.	Study Cohort	0.67	A			= 0.002	Unknown				European	rs686	DRD1	clozapine	21332319	Efficacy	yes	This association was found in carriers of the DRD3 rs6280 AA genotype (gene-gene interaction analysis).	Allele G is associated with increased response to clozapine in people with Schizophrenia as compared to allele A.	G			Is	Associated with	increased	response to		in people with	Disease:Schizophrenia		A
827793156	827793163	cohort	586		AEDs included carbamazepine, clobazam, clonazepam, gabapentin, lamotrigine, levetiracetam, phenobarbital, phenytoin, topiramate, valproic acid, vigabatrin and others - patients may have been taking more than one drug.	Study Cohort	0.24	T			= 0.89	OR	1.02	0.77	1.35	East Asian	rs2804400	ABCC2, NANOGP6	antiepileptics	21449672	Efficacy	no	Epilepsy patients on antiepileptic drug (AED) treatment were divided into those with drug-responsive or drug-resistant epilepsy and genotypes and allele frequencies were compared. No significant association found with this variant.	Allele C is not associated with resistance to antiepileptics in people with Epilepsy as compared to allele T.	C			Is	Not associated with		resistance to		in people with	Disease:Epilepsy		T
827804237	827804324	meta-analysis	3021		Meta-analysis of 10 studies	Study Cohort	0.6	A			= 0.45	OR	0.96	0.86	1.07	Multiple groups	rs1128503	ABCB1	antiepileptics	21391884	Other	no	Please note: Alleles were reported on the minus strand in the study, and here they are given on the plus strand (complementary).	Allele G is not associated with response to antiepileptics in people with Epilepsy as compared to allele A.	G			Is	Not associated with		response to		in people with	Disease:Epilepsy		A
827804302	827804458	meta-analysis	3583		Meta-analysis of 11 studies	Study Cohort	0.51	A			= 0.96	OR	0.99	0.89	1.14	Multiple groups	rs2032582	ABCB1	antiepileptics	21391884	Other	no	Please note: Alleles were reported on the minus strand in the study, and here they are given on the plus strand (complementary). T and A minor alleles were combined in this meta-analysis compared to the G major allele.	Allele C is not associated with response to antiepileptics in people with Epilepsy as compared to allele A.	C			Is	Not associated with		response to		in people with	Disease:Epilepsy		A
827804313	827804518	meta-analysis	7067		Meta-analysis of 25 studies	Study Cohort	0.49	A			= 0.17	OR	1.12	0.95	1.32	Unknown	rs1045642	ABCB1	antiepileptics	21391884	Other	no	Please note: Alleles were reported on the minus strand in the study, and here they are given on the plus strand (complementary).	Allele G is not associated with response to antiepileptics in people with Epilepsy as compared to allele A.	G			Is	Not associated with		response to		in people with	Disease:Epilepsy		A
827807008	827807018	cohort	715		Chinese Community-based Comprehensive Prevention and Control of Hypertension (CCPACH) project.	Study Cohort					= 0.001	OR	1.9	1.3	2.8	Unknown	rs2106089	SPTA1	benazepril	21449848	Efficacy	yes	Only when rs4762 genotype (AGT gene) is also taken into account (gene-gene interaction model). Please see study for analysis details - the allele conferring increased likelihood of response/ sensitivity was not clear. Please note, this study reported alleles C>T - here we have represented the complementary alleles on the plus strand (G>A).	Allele G is associated with response to benazepril in men with Hypertension as compared to allele A.	G			Is	Associated with		response to		in men with	Disease:Hypertension		A
827807563	827807569		207		workers from a copper mine	Study Cohort	0.09	C			= 7.0E-4	Unknown				Latino	rs11191439	AS3MT	Arsenic compounds	18334919	Toxicity, Metabolism/PK	yes	as measured by monomethylarsonous acid in urine.	Allele C is associated with increased metabolism of Arsenic compounds in healthy individuals as compared to allele T.	C			Is	Associated with	increased	metabolism of		in healthy individuals			T
827807823	827807838	cohort	509		STRENGTH - low dose	Study Cohort	0.03	C			= 1.0E-4	Unknown				Multiple groups, 82.4% white	rs12003906	ABCA1	atorvastatin, pravastatin, simvastatin	20031551	Efficacy	yes	As measured by reduction in LDLc. Association was seen at low and high doses. Association reported for minor allele but base not specified; estimated from dbSNP to be the C allele (on the plus chromosomal strand).	Allele C is associated with decreased response to atorvastatin, pravastatin or simvastatin in people with Hyperlipidemias as compared to allele G.	C			Is	Associated with	decreased	response to	or	in people with	Disease:Hyperlipidemias		G
827807830	827807840	cohort	509		STRENGTH - high dose	Study Cohort					= 0.009	Unknown				Multiple groups, 82.4% white	rs7412	APOE	atorvastatin, pravastatin, simvastatin	20031551	Efficacy	yes	As measured by reduction in LDLc. Association was significant only at high doses.	Allele C is associated with decreased response to atorvastatin, pravastatin or simvastatin in people with Hyperlipidemias as compared to allele T.	C			Is	Associated with	decreased	response to	or	in people with	Disease:Hyperlipidemias		T
827807849	827807854	cohort	244			Unknown					< 1.0E-4	Unknown				Unknown	rs10871454	STX4	phenprocoumon	21063236	Dosage	yes	Each additional VKORC1 variant allele reduced phenprocoumon maintenance dosage by 4.8 mg/week (P<0.0001) compared to wild type. The study found additive effects of the variant alleles of CYP2C9 (rs4086116) and CYP4F2 (rsrs2108622) on VKORC1.	Allele T is associated with decreased dose of phenprocoumon maintenance dosage by 4.8 mg/week as compared to allele C.	T			Is	Associated with	decreased	dose of			Other:maintenance dosage by 4.8 mg/week		C
827807860	827807880	cohort	244			Unknown					= 0.002	Unknown				Unknown	rs4086116	CYP2C9	phenprocoumon	21063236	Dosage	yes	Each additional CYP2C9 variant allele reduced phenprocoumon maintenance dosage by 2.2 mg/week (P=0.002).The study found additive effects of the variant alleles of CYP2C9 (rs4086116) and CYP4F2 (rsrs2108622) on VKORC1.	Allele T is associated with decreased dose of phenprocoumon maintenance dosage by 2.2 mg/week as compared to allele C.	T			Is	Associated with	decreased	dose of			Other:maintenance dosage by 2.2 mg/week		C
827807881	827807889	cohort	244			Unknown					= 0.022	Unknown				Unknown	rs2108622	CYP4F2	phenprocoumon	21063236	Dosage	yes	Each additional CYP4F2 variant allele increased phenprocoumon maintenance dosage 1.5 mg/week (P=0.022).The study found additive effects of the variant alleles of CYP2C9 (rs4086116) and CYP4F2 (rsrs2108622) on VKORC1.	Allele T is associated with increased dose of phenprocoumon maintenance dosage by 1.5 mg/week as compared to allele C.	T			Is	Associated with	increased	dose of			Other:maintenance dosage by 1.5 mg/week		C
827808098	827808105	cohort, prospective	22		36 Caucasian and 22 African American warfarin users who reached maintenance dose	Study Cohort					= 0.002	Unknown				African American/Afro-Caribbean	rs17886199	PRSS53, VKORC1	warfarin	20716240	Dosage	yes	independent of the VKORC1 1173C>T and CYP2C9*2 and *3 variants in African Americans.	Allele A is associated with decreased dose of warfarin as compared to allele G.	A			Is	Associated with	decreased	dose of					G
827808121	827808129	cohort	140			Unknown					= 0.07	Unknown				Multiple groups	rs1062613	HTR3A	clozapine	20168265	Efficacy	yes	As part of a haplotype: The A-C-C haplotype composed by rs2276302-rs1062613-rs1150226 was associated with better response (responder frequency 71.3%; non-responder frequency 57.9%, [chi]2=5.48; P=0.01; permutated P=0.04) whereas the G-T-T haplotype was nominally associated with worse response (responder frequency 5.9%; non-responder frequency 12.9%, [chi]2=3.98; P=0.04; permutated P=0.07)	Allele C is associated with increased response to clozapine in people with Schizophrenia as compared to allele T.	C			Is	Associated with	increased	response to		in people with	Disease:Schizophrenia		T
827808138	827808146	cohort	140			Unknown					= 0.07	Unknown				Multiple groups	rs2276302	HTR3A	clozapine	20168265	Efficacy	yes	As part of a haplotype: The A-C-C haplotype composed by rs2276302-rs1062613-rs1150226 was associated with better response (responder frequency 71.3%; non-responder frequency 57.9%, [chi]2=5.48; P=0.01; permutated P=0.04) whereas the G-T-T haplotype was nominally associated with worse response (responder frequency 5.9%; non-responder frequency 12.9%, [chi]2=3.98; P=0.04; permutated P=0.07).	Allele A is associated with increased response to clozapine in people with Schizophrenia as compared to allele G.	A			Is	Associated with	increased	response to		in people with	Disease:Schizophrenia		G
827808147	827808152	cohort	140			Unknown					= 0.07	Unknown				Multiple groups	rs1150226	HTR3A	clozapine	20168265	Efficacy	yes	As part of a haplotype: The A-C-C haplotype composed by rs2276302-rs1062613-rs1150226 was associated with better response (responder frequency 71.3%; non-responder frequency 57.9%, [chi]2=5.48; P=0.01; permutated P=0.04) whereas the G-T-T haplotype was nominally associated with worse response (responder frequency 5.9%; non-responder frequency 12.9%, [chi]2=3.98; P=0.04; permutated P=0.07).	Allele G is associated with increased response to clozapine in people with Schizophrenia as compared to allele A.	G			Is	Associated with	increased	response to		in people with	Disease:Schizophrenia		A
827808153	827808160	cohort	1283			Unknown					= 1.0E-4	OR	0.55			Multiple groups	rs10919563	PTPRC	adalimumab, etanercept, infliximab	20309874	Efficacy	yes		Allele G is associated with increased response to adalimumab, etanercept or infliximab in people with Arthritis, Rheumatoid as compared to allele A.	G			Is	Associated with	increased	response to	or	in people with	Disease:Rheumatoid arthritis		A
827811113	827811120	cohort	6		Carcinoma, Renal Cell	Disease	0.083	T				Unknown				European	rs2740574	CYP3A4	midazolam	20959500	Other, Metabolism/PK	no	It's not clear exactly what genotype comparison was done or what the genotypes were, but there was approximately one CT subject and 5 TT subjects. Frequency entered in Study Parameter section is based on that number. Subjects were treated with vinblastine/valspodar. [stat_test: nonparametric 2-sided Wilcoxon signed-rank]	Allele C is not associated with increased clearance of midazolam in people with Carcinoma, Renal Cell as compared to allele T.	C			Is	Not associated with	increased	clearance of		in people with	Disease:Renal Cell Carcinoma		T
827811136	827811152	cohort	6		Carcinoma, Renal Cell	Disease	0.083	T				Unknown				European	rs776746	CYP3A5	midazolam	20959500	Other, Metabolism/PK	no	It's not clear exactly what genotype comparison was done or what the genotypes were, but there was approximately one CT subject and 5 CC subjects, and frequency entered below was based upon that. Subjects were treated with vinblastine/valspodar. [stat_test: nonparametric 2-sided Wilcoxon signed-rank].	Allele T is not associated with increased clearance of midazolam in people with Carcinoma, Renal Cell as compared to allele C.	T			Is	Not associated with	increased	clearance of		in people with	Disease:Renal Cell Carcinoma		C
827811153	827811162	cohort	6		Carcinoma, Renal Cell	Disease	0.5	A				Unknown				European	rs1045642	ABCB1	midazolam	20959500	Other, Metabolism/PK	no	It's not clear exactly what genotype comparison was done. Subjects were treated with vinblastine/valspodar. [stat_test: nonparametric 2-sided Wilcoxon signed-rank]	Allele A is not associated with increased clearance of midazolam in people with Carcinoma, Renal Cell as compared to allele G.	A			Is	Not associated with	increased	clearance of		in people with	Disease:Renal Cell Carcinoma		G
827812154	827812159	cohort, retrospective	16		A genome-wide screen in patients who had disease progression or a partial/ complete response to treatment.	Study Cohort	0.69	T			= 1.5E-5	Unknown				Unknown	rs12999804	GALNT14	cisplatin, fluorouracil, mitoxantrone	21635146	Efficacy	yes	[stat_test: chi squared allele test]	Allele A is associated with response to cisplatin, fluorouracil and mitoxantrone in people with Carcinoma, Hepatocellular as compared to allele T.	A			Is	Associated with		response to	and	in people with	Disease:Hepatocellular Carcinoma		T
827812160	827812165	cohort, retrospective	16		A genome-wide screen in patients who had disease progression or a partial/ complete response to treatment.	Study Cohort	0.44	C			= 2.4E-5	Unknown				Unknown	rs10209881	GALNT14	cisplatin, fluorouracil, mitoxantrone	21635146	Efficacy	yes	Please note; allele frequencies in the responder group deviate from Hardy-Weinberg equilibrium (p=0.03) [stat_test: chi squared allele test]	Allele C is associated with response to cisplatin, fluorouracil and mitoxantrone in people with Carcinoma, Hepatocellular as compared to allele T.	C			Is	Associated with		response to	and	in people with	Disease:Hepatocellular Carcinoma		T
827812166	827812171	cohort, retrospective	16		A genome-wide screen in patients who had disease progression or a partial/ complete response to treatment.	Study Cohort	0.44	C			= 2.4E-5	Unknown				Unknown	rs6752303	GALNT14	cisplatin, fluorouracil, mitoxantrone	21635146	Efficacy	yes	Please note; allele frequencies in the responder group deviate from Hardy-Weinberg equilibrium (p=0.03) [stat_test: chi squared allele test]	Allele C is associated with response to cisplatin, fluorouracil and mitoxantrone in people with Carcinoma, Hepatocellular as compared to allele T.	C			Is	Associated with		response to	and	in people with	Disease:Hepatocellular Carcinoma		T
827812172	827812177	cohort, retrospective	16		A genome-wide screen in patients who had disease progression or a partial/ complete response to treatment.	Study Cohort	0.44	C			= 2.4E-5	Unknown				Unknown	rs5009910	GALNT14	cisplatin, fluorouracil, mitoxantrone	21635146	Efficacy	yes	Please note; allele frequencies in the responder group deviate from Hardy-Weinberg equilibrium (p=0.03) [stat_test: chi squared allele test]	Allele C is associated with response to cisplatin, fluorouracil and mitoxantrone in people with Carcinoma, Hepatocellular as compared to allele T.	C			Is	Associated with		response to	and	in people with	Disease:Hepatocellular Carcinoma		T
827812178	827812183	cohort, retrospective	16		A genome-wide screen in patients who had disease progression or a partial/ complete response to treatment.	Study Cohort	0.31	G			= 1.5E-5	Unknown				Unknown	rs12613732	GALNT14	cisplatin, fluorouracil, mitoxantrone	21635146	Efficacy	yes	[stat_test: chi squared allele test]	Allele G is associated with response to cisplatin, fluorouracil and mitoxantrone in people with Carcinoma, Hepatocellular as compared to allele T.	G			Is	Associated with		response to	and	in people with	Disease:Hepatocellular Carcinoma		T
827812184	827812189	cohort, retrospective	16		A genome-wide screen in patients who had disease progression or a partial/ complete response to treatment.	Study Cohort	0.44	C			= 2.4E-5	Unknown				Unknown	rs7608731	GALNT14	cisplatin, fluorouracil, mitoxantrone	21635146	Efficacy	yes	Please note; allele frequencies in the responder group deviate from Hardy-Weinberg equilibrium (p=0.03) [stat_test: chi squared allele test]	Allele C is associated with response to cisplatin, fluorouracil and mitoxantrone in people with Carcinoma, Hepatocellular as compared to allele T.	C			Is	Associated with		response to	and	in people with	Disease:Hepatocellular Carcinoma		T
827812190	827812194	cohort, retrospective	16		A genome-wide screen in patients who had disease progression or a partial/ complete response to treatment.	Study Cohort	0.44	C			= 2.4E-5	Unknown				Unknown	rs6458232		cisplatin, fluorouracil, mitoxantrone	21635146	Efficacy	yes	The study reported this variant as within the MDFI gene with alleles G/T. [stat_test: chi squared allele test]	Allele C is associated with response to cisplatin, fluorouracil and mitoxantrone in people with Carcinoma, Hepatocellular as compared to allele A.	C			Is	Associated with		response to	and	in people with	Disease:Hepatocellular Carcinoma		A
827812195	827812199	cohort, retrospective	16		A genome-wide screen in patients who had disease progression or a partial/ complete response to treatment.	Study Cohort	0.44	T			= 2.4E-5	Unknown				Unknown	rs7170769		cisplatin, fluorouracil, mitoxantrone	21635146	Efficacy	yes	The study reported this variant as within the SLCO3A1 gene and alleles A/ G. [stat_test: chi squared allele test]	Allele T is associated with response to cisplatin, fluorouracil and mitoxantrone in people with Carcinoma, Hepatocellular as compared to allele C.	T			Is	Associated with		response to	and	in people with	Disease:Hepatocellular Carcinoma		C
827812200	827812204	cohort, retrospective	16		A genome-wide screen in patients who had disease progression or a partial/ complete response to treatment.	Study Cohort	0.44	C			= 2.4E-5	Unknown				Unknown	rs4932551		cisplatin, fluorouracil, mitoxantrone	21635146	Efficacy	yes	The study reported this variant as within the SLCO3A1 gene and alleles C/G - the allele conferring increased response to treatment is not clear. [stat_test: chi squared allele test]	Allele C is associated with response to cisplatin, fluorouracil and mitoxantrone in people with Carcinoma, Hepatocellular as compared to allele G.	C			Is	Associated with		response to	and	in people with	Disease:Hepatocellular Carcinoma		G
827812205	827812209	cohort, retrospective	16		A genome-wide screen in patients who had disease progression or a partial/ complete response to treatment.	Study Cohort	0.53	C			= 3.0E-6	Unknown				Unknown	rs715171		cisplatin, fluorouracil, mitoxantrone	21635146	Efficacy	yes	The study described this variant within the FAM9B gene. [stat_test: chi squared allele test]	Allele C is associated with response to cisplatin, fluorouracil and mitoxantrone in people with Carcinoma, Hepatocellular as compared to allele T.	C			Is	Associated with		response to	and	in people with	Disease:Hepatocellular Carcinoma		T
827812210	827812216	cohort, retrospective	16		A genome-wide screen in patients who had disease progression or a partial/ complete response to treatment.	Study Cohort	0.6	C			= 3.7E-5	Unknown				Unknown	rs5934731		cisplatin, fluorouracil, mitoxantrone	21635146	Efficacy	yes	[stat_test: chi squared allele test]	Allele C is associated with response to cisplatin, fluorouracil and mitoxantrone in people with Carcinoma, Hepatocellular as compared to allele T.	C			Is	Associated with		response to	and	in people with	Disease:Hepatocellular Carcinoma		T
827812217	827812221	cohort, retrospective	16		A genome-wide screen in patients who had disease progression or a partial/ complete response to treatment.	Study Cohort	0.312	T			= 1.5E-5	Unknown				Unknown	rs5906072		cisplatin, fluorouracil, mitoxantrone	21635146	Efficacy	yes	The study reported alleles A and G. [stat_test: chi squared allele test]	Allele T is associated with response to cisplatin, fluorouracil and mitoxantrone in people with Carcinoma, Hepatocellular as compared to allele C.	T			Is	Associated with		response to	and	in people with	Disease:Hepatocellular Carcinoma		C
827812222	827812229	cohort, retrospective	16		A genome-wide screen in patients who had disease progression or a partial/ complete response to treatment.	Study Cohort	0.28	A			= 6.0E-5	Unknown				Unknown	rs17435	MECP2	cisplatin, fluorouracil, mitoxantrone	21635146	Efficacy	yes	The study described this variant within the MECP2 gene which is on the minus chromosomal strand, the allele associated with increased response is therefore not clear. [stat_test: chi squared allele test]	Allele A is associated with response to cisplatin, fluorouracil and mitoxantrone in people with Carcinoma, Hepatocellular as compared to allele T.	A			Is	Associated with		response to	and	in people with	Disease:Hepatocellular Carcinoma		T
827812230	827812237	cohort, retrospective	16		A genome-wide screen in patients who had disease progression or a partial/ complete response to treatment.	Study Cohort	0.71	C			= 6.0E-5	Unknown				Unknown	rs1734787	MECP2	cisplatin, fluorouracil, mitoxantrone	21635146	Efficacy	yes	The study described this variant within the MECP2 gene which is on the minus chromosomal strand, and reported the association between complementary alleles T and G. [stat_test: chi squared allele test]	Allele A is associated with response to cisplatin, fluorouracil and mitoxantrone in people with Carcinoma, Hepatocellular as compared to allele C.	A			Is	Associated with		response to	and	in people with	Disease:Hepatocellular Carcinoma		C
827812238	827812245	cohort, retrospective	16		A genome-wide screen in patients who had disease progression or a partial/ complete response to treatment.	Study Cohort	0.28	A			= 6.0E-5	Unknown				Unknown	rs1734791	MECP2	cisplatin, fluorouracil, mitoxantrone	21635146	Efficacy	yes	The study described this variant within the MECP2 gene which is on the minus chromosomal strand, the allele associated with increased response is therefore not clear. [stat_test: chi squared allele test]	Allele A is associated with response to cisplatin, fluorouracil and mitoxantrone in people with Carcinoma, Hepatocellular as compared to allele T.	A			Is	Associated with		response to	and	in people with	Disease:Hepatocellular Carcinoma		T
827812974	827812981	cohort, clinical trial	626		Two phase III indacaterol clinical trials, QAB149B2335S15 (clinicaltrials.gov: NCT00463567) and QAB149B233616 (clinicaltrials.gov: NCT00567996).	Study Cohort						Unknown				Multiple groups, Mostly Caucasian, some Black, Asian, Other	rs1042713	ADRB2	indacaterol	22158330	Efficacy	no		Allele A is not associated with response to indacaterol in people with Pulmonary Disease, Chronic Obstructive as compared to allele G.	A			Is	Not associated with		response to		in people with	Disease:Chronic Obstructive Pulmonary Disease		G
827812982	827812989	cohort, clinical trial	626		Two phase III indacaterol clinical trials, QAB149B2335S15 (clinicaltrials.gov: NCT00463567) and QAB149B233616 (clinicaltrials.gov: NCT00567996).	Study Cohort						Unknown				Multiple groups, Mostly Caucasian, some Black, Asian, Other	rs1042714	ADRB2	indacaterol	22158330	Efficacy	no		Allele C is not associated with response to indacaterol in people with Pulmonary Disease, Chronic Obstructive as compared to allele G.	C			Is	Not associated with		response to		in people with	Disease:Chronic Obstructive Pulmonary Disease		G
827813338	827813348		1014		Rotterdam study: Simvastatin and atorvastatin	Study Cohort					= 0.023	HR	1.29	1.04	1.61	European	rs717620	ABCC2	atorvastatin, simvastatin	22186618	Efficacy	yes	or switching to a different drug. Analysis of atorvastatin alone was not significant.	Allele T is associated with decreased dose of atorvastatin and simvastatin.	T			Is	Associated with	decreased	dose of	and
827813426	827813436	cohort	59		Stage III colon carcinoma treated with surgery and 5-FU chemotherapy	Disease	0.127	C			= 0.75	Unknown				European	rs1801019	UMPS	fluorouracil	20665215	Efficacy	no		Allele C is not associated with response to fluorouracil in people with Colonic Neoplasms as compared to allele G.	C			Is	Not associated with		response to		in people with	Disease:Colonic Neoplasms		G
827813437	827813446	cohort	60		Stage III colon carcinoma treated with surgery and 5-FU chemotherapy	Disease	0.34	T			= 0.75	Unknown				European	rs470119	IMPDH2	fluorouracil	20665215	Efficacy	no		Allele T is not associated with response to fluorouracil in people with Colonic Neoplasms as compared to allele C.	T			Is	Not associated with		response to		in people with	Disease:Colonic Neoplasms		C
827813819	827813855	cohort	298		de novo kidney allograft patients, treated with tacrolimus, mycophenolate mofetil, methyl prednisolone.	Study Cohort						Unknown				Multiple groups, Predominantly Caucasian cohort	rs1045642	ABCB1	tacrolimus	21770725	Dosage, Metabolism/PK	no	This SNP did not affect disposition of tacrolimus.	Allele A is not associated with dose of tacrolimus in people with Kidney Transplantation as compared to allele G.	A			Is	Not associated with		dose of		in people with	Disease:Kidney Transplantation		G
827813827	827813857	cohort	298		de novo kidney allograft patients, treated with tacrolimus, mycophenolate mofetil, methyl prednisolone.	Study Cohort						Unknown				Multiple groups, Predominantly Caucasian cohort	rs2032582	ABCB1	tacrolimus	21770725	Dosage, Metabolism/PK	no	This SNP did not affect disposition of tacrolimus.	Allele A is not associated with dose of tacrolimus in people with Kidney Transplantation as compared to allele C.	A			Is	Not associated with		dose of		in people with	Disease:Kidney Transplantation		C
827813837	827813859	cohort	298		de novo kidney allograft patients, treated with tacrolimus, mycophenolate mofetil, methyl prednisolone.	Study Cohort						Unknown				Multiple groups, Predominantly Caucasian cohort	rs2032582	ABCB1	tacrolimus	21770725	Dosage, Metabolism/PK	no	This SNP did not affect disposition of tacrolimus.	Allele T is not associated with dose of tacrolimus in people with Kidney Transplantation as compared to allele C.	T			Is	Not associated with		dose of		in people with	Disease:Kidney Transplantation		C
827813847	827813861	cohort	298		de novo kidney allograft patients, treated with tacrolimus, mycophenolate mofetil, methyl prednisolone. edit study parameter delete study parameter	Study Cohort						Unknown				Multiple groups, Predominantly Caucasian cohort	rs2740574	CYP3A4	tacrolimus	21770725	Dosage, Metabolism/PK	no	This SNP did not affect disposition of tacrolimus.	Allele C is not associated with dose of tacrolimus in people with Kidney Transplantation as compared to allele T.	C			Is	Not associated with		dose of		in people with	Disease:Kidney Transplantation		T
827813880	827813928	cohort	151		Tacrolimus combined with azathioprine or tacrolimus combined with sirolimus.	Drug	0.026	T			= 1.0E-4	Unknown				Multiple groups, Brazilian	rs10264272	CYP3A5	tacrolimus	21806386	Dosage, Metabolism/PK	yes	Described as CYP3A5*6 (14690G>A minus chromosomal strand). Association found between increasing number of CYP3A5 *3, *6 and *7 alleles and tacrolimus trough concentrations adjusted for dose. Lower CYP3A5 activity reduces tacrolimus clearance, resulting in decreased dose requirement.	Allele T is associated with decreased clearance of tacrolimus in people with Kidney Transplantation as compared to allele C.	T			Is	Associated with	decreased	clearance of		in people with	Disease:Kidney Transplantation		C
827813894	827813926	cohort	151		Tacrolimus combined with azathioprine or tacrolimus combined with sirolimus.	Drug	0.01	A			= 1.0E-4	Unknown				Multiple groups, Brazilian	rs41303343	CYP3A5	tacrolimus	21806386	Dosage, Metabolism/PK	yes	Described as CYP3A5 *7 (27131-27132 insT, minus chromosomal strand). Association found between increasing number of CYP3A5 *3, *6 and *7 alleles and tacrolimus trough concentrations adjusted for dose. Lower CYP3A5 activity reduces tacrolimus clearance, resulting in decreased dose requirement.	Allele A is associated with decreased clearance of tacrolimus in people with Kidney Transplantation as compared to allele del.	A			Is	Associated with	decreased	clearance of		in people with	Disease:Kidney Transplantation		del
827813909	827813930	cohort	151		Tacrolimus combined with azathioprine or tacrolimus combined with sirolimus.	Drug	0.742	C			= 1.0E-4	Unknown				Multiple groups, Brazilian	rs776746	CYP3A5	tacrolimus	21806386	Dosage, Metabolism/PK	yes	Described as CYP3A5*3 (6986G>A minus chromosomal strand), but 6986A>G on the CYP nomenclature website, therefore here C represents the *3 allele. Association found between increasing number of CYP3A5 *3, *6 and *7 alleles and tacrolimus trough concentrations adjusted for dose. Lower CYP3A5 activity reduces tacrolimus clearance, resulting in decreased dose requirement.	Allele C is associated with decreased clearance of tacrolimus in people with Kidney Transplantation as compared to allele T.	C			Is	Associated with	decreased	clearance of		in people with	Disease:Kidney Transplantation		T
827813931	827813976	cohort	150		Cyclosporine combined with azathioprine or cyclosporine combined with sirolimus.	Drug	0.037	A				Unknown				Multiple groups, Brazilian	rs41303343	CYP3A5	cyclosporine	21806386	Dosage, Metabolism/PK	no	Described as CYP3A5 *7 (27131-27132 insT, minus chromosomal strand). No association was found between number of CYP3A5 *3, *6 and *7 alleles and cyclosporine trough concentrations adjusted for dose.	Allele A is not associated with clearance of cyclosporine in people with Kidney Transplantation as compared to allele del.	A			Is	Not associated with		clearance of		in people with	Disease:Kidney Transplantation		del
827813946	827813978	cohort	150		Cyclosporine combined with azathioprine or cyclosporine combined with sirolimus.	Drug	0.03	T				Unknown				Multiple groups, Brazilian	rs10264272	CYP3A5	cyclosporine	21806386	Dosage, Metabolism/PK	no	Described as CYP3A5*6 (14690G>A minus chromosomal strand). No association was found between number of CYP3A5 *3, *6 and *7 alleles and cyclosporine trough concentrations adjusted for dose.	Allele T is not associated with clearance of cyclosporine in people with Kidney Transplantation as compared to allele C.	T			Is	Not associated with		clearance of		in people with	Disease:Kidney Transplantation		C
827813960	827813980	cohort	150		Cyclosporine combined with azathioprine or cyclosporine combined with sirolimus.	Drug	0.713	C				Unknown				Multiple groups, Brazilian	rs776746	CYP3A5	cyclosporine	21806386	Dosage, Metabolism/PK	no	Described as CYP3A5*3 (6986G>A minus chromosomal strand), but 6986A>G on the CYP nomenclature website, therefore here C represents the *3 allele. No association was found between number of CYP3A5 *3, *6 and *7 alleles and cyclosporine trough concentrations adjusted for dose.	Allele C is not associated with clearance of cyclosporine in people with Kidney Transplantation as compared to allele T.	C			Is	Not associated with		clearance of		in people with	Disease:Kidney Transplantation		T
827814000	827814032	cohort	151		Tacrolimus combined with azathioprine or tacrolimus combined with sirolimus.	Drug	0.331	A				Unknown				Multiple groups, Brazilian	rs1128503	ABCB1	cyclosporine, tacrolimus	21806386	Dosage, Metabolism/PK	no	No association was found with drug trough concentrations adjusted for dose.	Allele A is not associated with clearance of cyclosporine or tacrolimus in people with Kidney Transplantation as compared to allele G.	A			Is	Not associated with		clearance of	or	in people with	Disease:Kidney Transplantation		G
827814015	827814024	cohort	151		Tacrolimus combined with azathioprine or tacrolimus combined with sirolimus.	Drug	0.401	A				Unknown				Multiple groups, Brazilian	rs1045642	ABCB1	cyclosporine, tacrolimus	21806386	Dosage, Metabolism/PK	no	No association was found with drug trough concentrations adjusted for dose.	Allele A is not associated with clearance of cyclosporine or tacrolimus in people with Kidney Transplantation as compared to allele G.	A			Is	Not associated with		clearance of	or	in people with	Disease:Kidney Transplantation		G
827814062	827814071	cohort	189		angina patients after percutaneous coronary intervention	Study Cohort	0.71	T				Unknown				European	rs662	PON1	clopidogrel	21806387	Efficacy	no	As measured by platelet reactivity and clinical outcomes; risk of myocardial infarction, cardiovascular death or target vessel revascularization.	Allele C is not associated with response to clopidogrel in people with Angina Pectoris as compared to allele T.	C			Is	Not associated with		response to		in people with	Disease:Angina Pectoris		T
827814073	827814097	cohort	181		angina patients after percutaneous coronary intervention	Study Cohort	0.47	G				Unknown				European	rs1045642	ABCB1	clopidogrel	21806387	Efficacy	no	Variant 3435C>T (minus chromosomal strand). As measured by platelet reactivity and clinical outcomes; risk of myocardial infarction, cardiovascular death or target vessel revascularization.	Allele A is not associated with response to clopidogrel in people with Angina Pectoris as compared to allele G.	A			Is	Not associated with		response to		in people with	Disease:Angina Pectoris		G
827814086	827814099	cohort	181		angina patients after percutaneous coronary intervention	Study Cohort						Unknown				European	rs2032582	ABCB1	clopidogrel	21806387	Efficacy	no	Variant 2677G>A/T (minus chromosomal strand). As measured by platelet reactivity and clinical outcomes; risk of myocardial infarction, cardiovascular death or target vessel revascularization.	Allele A is not associated with response to clopidogrel in people with Angina Pectoris as compared to allele C.	A			Is	Not associated with		response to		in people with	Disease:Angina Pectoris		C
827814719	827814728	cohort	43			Unknown					= 0.004	Unknown				Near Eastern	rs9923231	VKORC1	warfarin	21148049	Dosage	yes	in Lebanese participants on long-term warfarin therapy.	Allele T is associated with decreased dose of warfarin as compared to allele C.	T			Is	Associated with	decreased	dose of					C
827814729	827814739	cohort	133			Unknown					= 0.001	Unknown				Near Eastern	rs9923231	VKORC1	acenocoumarol	21148049	Dosage	yes	in Lebanese participants on long-term acenocoumarol therapy.	Allele T is associated with decreased dose of acenocoumarol as compared to allele C.	T			Is	Associated with	decreased	dose of					C
827814740	827814748	cohort	43			Unknown					= 0.037	Unknown				Near Eastern	rs1057910	CYP2C9	warfarin	21148049	Dosage	yes		Allele C is associated with decreased dose of warfarin as compared to allele A.	C			Is	Associated with	decreased	dose of					A
827814749	827814757	cohort	133			Unknown					= 0.057	Unknown				Near Eastern	rs1057910	CYP2C9	acenocoumarol	21148049	Dosage	no	in Lebanese participants on long-term acenocoumarol therapy. (weak p value 0.057)	Allele C is associated with decreased dose of acenocoumarol as compared to allele A.	C			Is	Associated with	decreased	dose of					A
827814765	827814773	cohort	231			Unknown						Unknown				Near Eastern	rs1799853	CYP2C9	acenocoumarol, warfarin	21148049	Dosage	not stated	in Lebanese participants on long-term warfarin or acenocoumarol maintenance therapy irrespective of VKORC1 genotypes. CYP2C9*2 had the least impact on the response to both drugs as compared to CYP2C9*3 and VKORC1 rs9923231.	Allele T is not associated with decreased dose of acenocoumarol or warfarin as compared to allele C.	T			Is	Not associated with	decreased	dose of	or				C
827815008	827815053		132			Unknown						Unknown				East Asian	rs6265	BDNF	paroxetine, sertraline	21338649	Efficacy	no	Additionally, no correlation was observed between BDNF Val66Met polymorphism and serum BDNF levels at T0.	Allele T is not associated with response to paroxetine or sertraline in people with Depressive Disorder, Major as compared to allele C.	T			Is	Not associated with		response to	or	in people with	Disease:Major Depressive Disorder		C
827815311	827815321	cohort	70		carbamazepine monotherapy	Drug	0.517	C			= 0.019	Unknown				Unknown	rs1051740	EPHX1	carbamazepine	19620853	Dosage, Metabolism/PK	yes	as part of a predictive algorithm that includes rs1051740, rs2234922 and age.	Allele C is associated with increased dose of carbamazepine in people with Epilepsy as compared to allele T.	C			Is	Associated with	increased	dose of		in people with	Disease:Epilepsy		T
827815322	827815332	cohort	70		carbamazepine monotherapy	Drug	0.35	G			= 0.027	Unknown				Unknown	rs2234922	EPHX1	carbamazepine	19620853	Dosage, Metabolism/PK	yes	as part of a predictive algorithm that includes rs1051740, rs2234922 and age.	Allele G is associated with increased dose of carbamazepine in people with Epilepsy as compared to allele A.	G			Is	Associated with	increased	dose of		in people with	Disease:Epilepsy		A
827815479	827815485	cohort	60			Unknown					< 0.05	OR	2	1.19	3.38	Unknown	rs1800795	IL6	Tumor necrosis factor alpha (TNF-alpha) inhibitors	22158445	Efficacy	yes	Obesity and the minus174G/C IL-6 gene promoter polymorphism predicted poor response to anti-TNF-a therapies [odds; ratio for C(minus) carriers, obese: 2.00 confidence interval: 1.19 to 3.38; P=0.05].	Allele G is associated with decreased response to Tumor necrosis factor alpha (TNF-alpha) inhibitors in people with Psoriasis as compared to allele C.	G			Is	Associated with	decreased	response to		in people with	Disease:Psoriasis		C
827815502	827815511	cohort	85			Unknown					= 0.025	Unknown				Unknown	rs1979277	SHMT1	bevacizumab, fluorouracil, irinotecan, leucovorin	22044939	Efficacy	yes		Allele A is associated with increased response to bevacizumab, fluorouracil, irinotecan and leucovorin in people with Colorectal Neoplasms as compared to allele G.	A			Is	Associated with	increased	response to	and	in people with	Disease:Colorectal Neoplasms		G
827816630	827816634	cohort	204		patients diagnosed with bipolar disorder with at least 12 months of lithium monotherapy. Allele frequency of responders/ allele frequency of nonresponders.	Study Cohort	0.92	C	0.9	C	= 0.53	OR	1.25	0.58	2.65	Unknown	rs12693402	ZNF804A	lithium	21961650	Efficacy	no	Patients were characterized as full responders compared to partial/non long-term responders. Quantitative trait analysis of long-term treatment response scale comparing all three genotypes also found no statistically significant association.	Allele C is not associated with response to lithium in people with Bipolar Disorder as compared to allele T.	C			Is	Not associated with		response to		in people with	Disease:Bipolar Disorder		T
827816637	827816644	cohort	204		patients diagnosed with bipolar disorder with at least 12 months of lithium monotherapy. Allele frequency of responders/ allele frequency of nonresponders.	Study Cohort	0.6	C	0.53	C	= 0.1658	OR	1.36	0.88	2.09	Unknown	rs2811332	TMCC1	lithium	21961650	Efficacy	no	Patients were characterized as full responders compared to partial/non long-term responders. Quantitative trait analysis of long-term treatment response scale comparing all three genotypes also found no association. Please note: the TMCC1 gene is found on the minus chromosomal strand - here we report alleles on the plus strand in a complementary manner from those reported in the study.	Allele C is not associated with response to lithium in people with Bipolar Disorder as compared to allele G.	C			Is	Not associated with		response to		in people with	Disease:Bipolar Disorder		G
827816646	827816678	cohort	204		patients diagnosed with bipolar disorder with at least 12 months of lithium monotherapy. Allele frequency of responders/ allele frequency of nonresponders.	Study Cohort	0.29	A	0.28	A	= 0.712	OR	1.11	0.69	1.81	Unknown	rs1390913		lithium	21961650	Efficacy	no	Patients were characterized as full responders compared to partial/non long-term responders. Quantitative trait analysis of long-term treatment response scale showed a trend for better response with AA and AG genotypes compared to GG but was not statistically significant for this test (p=0.0334).	Allele A is not associated with response to lithium in people with Bipolar Disorder as compared to allele G.	A			Is	Not associated with		response to		in people with	Disease:Bipolar Disorder		G
827816679	827816698	cohort	204		patients diagnosed with bipolar disorder with at least 12 months of lithium monotherapy. Allele frequency of responders/ allele frequency of nonresponders.	Study Cohort	0.57	C	0.5	C	= 0.2208	OR	1.27	0.82	1.95	Unknown	rs2107506	LECT2	lithium	21961650	Efficacy	no	Please note: the LECT2 gene is found on the minus chromosomal strand - here we report alleles on the plus strand in a complementary manner from those reported in the study. Patients were characterized as full responders compared to partial/non long-term responders. Quantitative trait analysis of long-term treatment response scale comparing all three genotypes also found no statistical significant…	Allele C is not associated with response to lithium in people with Bipolar Disorder as compared to allele G.	C			Is	Not associated with		response to		in people with	Disease:Bipolar Disorder		G
827816749	827816753	cohort	204		patients diagnosed with bipolar disorder with at least 12 months of lithium monotherapy. Allele frequency of responders/ allele frequency of nonresponders.	Study Cohort	0.41	G	0.25	G	= 0.0019	OR	2.07	1.3	3.29	Unknown	rs2826494		lithium	21961650	Efficacy	no	Patients were characterized as full responders compared to partial/non long-term responders. Quantitative trait analysis of long-term treatment response scale showed a trend for better response with the GG genotype compared to CC but was not statistically significant for this test (p=0.018). Please note; alleles are as reported in the study - it is not clear whether these are for the plus chromos…	Allele G is associated with response to lithium in people with Bipolar Disorder as compared to allele C.	G			Is	Associated with		response to		in people with	Disease:Bipolar Disorder		C
827822903	827822910	cohort	18		thalassemia-induced osteoporosis	Disease						Unknown				Unknown	rs1544410	VDR	zoledronate	18443790	Efficacy	no	as measured by bone mineral density response at the lumbar spine, femoral neck, and hip.	Allele T is not associated with response to zoledronate in people with beta-Thalassemia.	T			Is	Not associated with		response to		in people with	Disease:Beta-thalassemia and related diseases
827822925	827822950	cohort	18		thalassemia-induced osteoporosis	Disease						Unknown				Unknown	rs731236	VDR	zoledronate	18443790	Efficacy	no	as measured by bone mineral density response at the lumbar spine, femoral neck, and hip.	Allele G is not associated with response to zoledronate in people with beta-Thalassemia.	G			Is	Not associated with		response to		in people with	Disease:Beta-thalassemia and related diseases
827822943	827822952	cohort	18		thalassemia-induced osteoporosis	Disease						Unknown				Unknown	rs7975232	VDR	zoledronate	18443790	Efficacy	no	as measured by bone mineral density response at the lumbar spine, femoral neck, and hip.	Allele C is not associated with response to zoledronate in people with beta-Thalassemia.	C			Is	Not associated with		response to		in people with	Disease:Beta-thalassemia and related diseases
827823495	827823501	cohort	130	84	Patients from the Moscow City Multiple Sclerosis Center. Cases = responders, controls = non responders. Odds value >1 was a positive association with response to the drug [stat_test: permutation p value]	Study Cohort	0.186	A	0.345	A	= 0.049	OR	0.43	0.23	0.81	European	rs1800469	TGFB1	glatiramer acetate	22111603	Efficacy	yes	Significant only when also combined with the HLA-DRB1*15 allele. Risk of not responding to the drug was significantly increased in individuals carrying this allele combination. This risk was further increased in individuals with the HLA-DRB1*15-rs1800469 A-rs333 del allele combination and HLA-DRB1*15-rs1800469 A-rs333 del-rs1012335 G allele combination.	Allele A is associated with decreased response to glatiramer acetate in people with Multiple Sclerosis as compared to allele G.	A			Is	Associated with	decreased	response to		in people with	Disease:Multiple Sclerosis		G
827823546	827823551	cohort	130	84	Patients from the Moscow City Multiple Sclerosis Center. Cases = responders, controls = non responders. Odds value >1 was a positive association with response to the drug [stat_test: permutation p value, peto's method odds ratio]	Study Cohort	0	G	0.107	G	= 0.0056	OR	0.072	0.02	0.28	European	rs1012335	IFNAR1	glatiramer acetate	22111603	Efficacy	yes	Significant only when also combined with the HLA-DRB1*15 allele, rs1800469 allele A and rs333 del allele. Risk of not responding to the drug was significantly increased in individuals carrying this allele combination.	Allele G is associated with decreased response to glatiramer acetate in people with Multiple Sclerosis as compared to allele C.	G			Is	Associated with	decreased	response to		in people with	Disease:Multiple Sclerosis		C
827823561	827823609	cohort	130	84	Patients from the Moscow City Multiple Sclerosis Center. Cases = responders, controls = non responders. [stat_test: two-sided fisher's exact test]	Study Cohort						Unknown				European	rs231775	CTLA4	glatiramer acetate	22111603	Efficacy	no		Allele G is not associated with decreased response to glatiramer acetate in people with Multiple Sclerosis as compared to allele A.	G			Is	Not associated with	decreased	response to		in people with	Disease:Multiple Sclerosis		A
827823570	827823611	cohort	130	84	Patients from the Moscow City Multiple Sclerosis Center. Cases = responders, controls = non responders. [stat_test: two-sided fisher's exact test]	Study Cohort						Unknown				European	rs6897932	IL7R	glatiramer acetate	22111603	Efficacy	no		Allele T is not associated with decreased response to glatiramer acetate in people with Multiple Sclerosis as compared to allele C.	T			Is	Not associated with	decreased	response to		in people with	Disease:Multiple Sclerosis		C
827823586	827823613	cohort	130	84	Patients from the Moscow City Multiple Sclerosis Center. Cases = responders, controls = non responders. [stat_test: two-sided fisher's exact test]	Study Cohort						Unknown				European	rs1051922	IFNB1	glatiramer acetate	22111603	Efficacy	no		Allele G is not associated with decreased response to glatiramer acetate in people with Multiple Sclerosis as compared to allele A.	G			Is	Not associated with	decreased	response to		in people with	Disease:Multiple Sclerosis		A
827823590	827823615	cohort	130	84	Patients from the Moscow City Multiple Sclerosis Center. Cases = responders, controls = non responders. [stat_test: two-sided fisher's exact test]	Study Cohort						Unknown				European	rs2430561	IFNG	glatiramer acetate	22111603	Efficacy	no		Allele A is not associated with decreased response to glatiramer acetate in people with Multiple Sclerosis as compared to allele T.	A			Is	Not associated with	decreased	response to		in people with	Disease:Multiple Sclerosis		T
827823816	827823824	cohort	218		Patients at a coagulation clinic who had INR 2.0-3.5 and stable warfarin dose for at least two consecutive visits.	Study Cohort					= 0.01	Unknown				Multiple groups, 91 Malays;96 Chinese;46 Indians.	rs1799853	CYP2C9	warfarin	21110192	Dosage	yes	T = CYP2C9*2. C = CYP2C9*1. *2 and *3 were pooled together in this comparison to *1.; CYP2C9(*2 + *3) were associated with a lower maintenance dose (2.9 vs 3.7 mg for *1). [stat_test:linear regression]	Allele T is associated with decreased dose of warfarin as compared to allele C.	T			Is	Associated with	decreased	dose of					C
827823825	827823836	cohort	218		Patients at a coagulation clinic who had INR 2.0-3.5 and stable warfarin dose for at least two consecutive visits.	Study Cohort					= 0.01	Unknown				Multiple groups, 91 Malays;96 Chinese;46 Indians.	rs1057910	CYP2C9	warfarin	21110192	Dosage	yes	C = CYP2C9*3. A = CYP2C9*1. *2 and *3 were pooled together in this comparison to *1. CYP2C9(*2 + *3) were associated with a lower maintenance dose (2.9 vs 3.7 mg for *1). [stat_test:linear regression]	Allele C is associated with decreased dose of warfarin as compared to allele A.	C			Is	Associated with	decreased	dose of					A
827824050	827824250	cohort	234		Patients who have reached a maintenance dose of carbamazepine (dosage not changed for at least 1 year under good compliance and good seizure control).	Drug	0.1	C				Unknown				East Asian	rs2298771	SCN1A	carbamazepine	22188362	Dosage, Metabolism/PK	no	and not associated with In concentration/dose ratio.	Allele C is not associated with increased dose of carbamazepine in people with Epilepsy as compared to allele T.	C			Is	Not associated with	increased	dose of		in people with	Disease:Epilepsy		T
827824060	827824261	cohort	234		Patients who have reached a maintenance dose of carbamazepine (dosage not changed for at least 1 year under good compliance and good seizure control).	Drug	0.38	A				Unknown				East Asian	rs17183814	SCN2A	carbamazepine	22188362	Dosage, Metabolism/PK	no	and not associated with In concentration/dose ratio.	Allele A is not associated with increased dose of carbamazepine in people with Epilepsy as compared to allele G.	A			Is	Not associated with	increased	dose of		in people with	Disease:Epilepsy		G
827824071	827824212	cohort	234		Patients who have reached a maintenance dose of carbamazepine (dosage not changed for at least 1 year under good compliance and good seizure control).	Drug	0.385	A				Unknown				East Asian	rs2234922	EPHX1	carbamazepine	22188362	Dosage, Metabolism/PK	no	and not associated with In concentration/dose ratio.	Allele G is not associated with increased dose of carbamazepine in people with Epilepsy as compared to allele A.	G			Is	Not associated with	increased	dose of		in people with	Disease:Epilepsy		A
827824080	827824214	cohort	234		Patients who have reached a maintenance dose of carbamazepine (dosage not changed for at least 1 year under good compliance and good seizure control).	Drug	67.52	A				Unknown				East Asian	rs1128503	ABCB1	carbamazepine	22188362	Dosage, Metabolism/PK	no	and not associated with In concentration/dose ratio.	Allele A is not associated with increased dose of carbamazepine in people with Epilepsy as compared to allele G.	A			Is	Not associated with	increased	dose of		in people with	Disease:Epilepsy		G
827824085	827824218	cohort	234		Patients who have reached a maintenance dose of carbamazepine (dosage not changed for at least 1 year under good compliance and good seizure control).	Drug	0.48	C				Unknown				East Asian	rs2032582	ABCB1	carbamazepine	22188362	Dosage, Metabolism/PK	no	and not associated with In concentration/dose ratio.	Allele A is not associated with increased dose of carbamazepine in people with Epilepsy as compared to allele C.	A			Is	Not associated with	increased	dose of		in people with	Disease:Epilepsy		C
827824096	827824216	cohort	234		Patients who have reached a maintenance dose of carbamazepine (dosage not changed for at least 1 year under good compliance and good seizure control).	Drug	0.48	C				Unknown				East Asian	rs2032582	ABCB1	carbamazepine	22188362	Dosage, Metabolism/PK	no	and not associated with In concentration/dose ratio.	Allele T is not associated with increased dose of carbamazepine in people with Epilepsy as compared to allele C.	T			Is	Not associated with	increased	dose of		in people with	Disease:Epilepsy		C
827824114	827824226	cohort	234		Patients who have reached a maintenance dose of carbamazepine (dosage not changed for at least 1 year under good compliance and good seizure control).	Drug	0.6	G				Unknown				East Asian	rs1045642	ABCB1	carbamazepine	22188362	Dosage, Metabolism/PK	no	and not associated with In concentration/dose ratio.	Allele A is not associated with increased dose of carbamazepine in people with Epilepsy as compared to allele G.	A			Is	Not associated with	increased	dose of		in people with	Disease:Epilepsy		G
827824178	827824231	cohort	234		Patients who have reached a maintenance dose of carbamazepine (dosage not changed for at least 1 year under good compliance and good seizure control).	Study Cohort	0.25	T				Unknown				East Asian	rs7668258	UGT2B7	carbamazepine	22188362	Dosage, Metabolism/PK	no	and not associated with In concentration/dose ratio.	Allele T is not associated with increased dose of carbamazepine in people with Epilepsy as compared to allele C.	T			Is	Not associated with	increased	dose of		in people with	Disease:Epilepsy		C
827824182	827824233	cohort	234		Patients who have reached a maintenance dose of carbamazepine (dosage not changed for at least 1 year under good compliance and good seizure control).	Drug	0.04	G				Unknown				East Asian	rs28365062	UGT2B7	carbamazepine	22188362	Dosage, Metabolism/PK	no	and not associated with In concentration/dose ratio.	Allele G is not associated with increased dose of carbamazepine in people with Epilepsy as compared to allele A.	G			Is	Not associated with	increased	dose of		in people with	Disease:Epilepsy		A
827824186	827824238	cohort	234		Patients who have reached a maintenance dose of carbamazepine (dosage not changed for at least 1 year under good compliance and good seizure control).	Drug	0.72	C				Unknown				East Asian	rs7439366	UGT2B7	carbamazepine	22188362	Dosage, Metabolism/PK	no	and not associated with In concentration/dose ratio.	Allele C is not associated with increased dose of carbamazepine in people with Epilepsy as compared to allele T.	C			Is	Not associated with	increased	dose of		in people with	Disease:Epilepsy		T
827824191	827824243	cohort	234		Patients who have reached a maintenance dose of carbamazepine (dosage not changed for at least 1 year under good compliance and good seizure control).	Drug	0.76	A				Unknown				East Asian	rs7438135	UGT2B7	carbamazepine	22188362	Dosage, Metabolism/PK	no	and not associated with In concentration/dose ratio.	Allele G is not associated with increased dose of carbamazepine in people with Epilepsy as compared to allele A.	G			Is	Not associated with	increased	dose of		in people with	Disease:Epilepsy		A
827824194	827824245	cohort	234		Patients who have reached a maintenance dose of carbamazepine (dosage not changed for at least 1 year under good compliance and good seizure control).	Drug	0.09	A				Unknown				East Asian	rs2273697	ABCC2	carbamazepine	22188362	Dosage, Metabolism/PK	no	and not associated with In concentration/dose ratio.	Allele A is not associated with increased dose of carbamazepine in people with Epilepsy as compared to allele G.	A			Is	Not associated with	increased	dose of		in people with	Disease:Epilepsy		G
827824206	827824269	cohort	234		Patients who have reached a maintenance dose of carbamazepine (dosage not changed for at least 1 year under good compliance and good seizure control).	Drug	0.85	C				Unknown				East Asian	rs717620	ABCC2	carbamazepine	22188362	Dosage, Metabolism/PK	no	and not associated with In concentration/dose ratio.	Allele T is not associated with increased dose of carbamazepine in people with Epilepsy as compared to allele C.	T			Is	Not associated with	increased	dose of		in people with	Disease:Epilepsy		C
827826043	827826052	cohort	50			Unknown	0.22	T				Unknown				Central/South Asian	rs9923231	VKORC1	warfarin	21747589	Dosage, Metabolism/PK	not stated	in Indian patients.	Allele T is associated with decreased dose of warfarin as compared to allele C.	T			Is	Associated with	decreased	dose of					C
827826357	827826366	case/control	9	24	cases = non-responders, controls = responders	Study Cohort	0.28	A	0.19	A	= 0.05	Unknown				East Asian	rs628031	SLC22A1	metformin	17111267	Efficacy	yes	Significance given as part of stepwise analysis with age, BMI, treatment with lipid lowering agents and -43T>G (intron 1).	Allele A is associated with decreased response to metformin in people with Diabetes Mellitus, Type 2 as compared to allele G.	A			Is	Associated with	decreased	response to		in people with	Disease:Diabetes Mellitus, Type 2		G
827826504	827826512	cohort	50			Unknown	0.03	G				Unknown				European	rs5273	PTGS2	celecoxib	16401468	Efficacy	not stated		Allele G is not associated with response to celecoxib in healthy individuals as compared to allele A.	G			Is	Not associated with		response to		in healthy individuals			A
827827729	827827735	cohort	41			Unknown					= 0.82	Unknown				Unknown	rs6296		clomipramine	21625751	Efficacy	no		Allele C is not associated with response to clomipramine in people with Obsessive-Compulsive Disorder as compared to allele G.	C			Is	Not associated with		response to		in people with	Disease:Obsessive-Compulsive Disorder		G
827827736	827827742	cohort	41			Unknown					= 0.9	Unknown				Unknown	rs6113		clomipramine	21625751	Efficacy	no		Allele T is not associated with response to clomipramine in people with Obsessive-Compulsive Disorder as compared to allele C.	T			Is	Not associated with		response to		in people with	Disease:Obsessive-Compulsive Disorder		C
827827743	827827751	cohort	41			Unknown					= 0.32	Unknown				Unknown	rs6305		clomipramine	21625751	Efficacy	no		Allele A is not associated with response to clomipramine in people with Obsessive-Compulsive Disorder as compared to allele G.	A			Is	Not associated with		response to		in people with	Disease:Obsessive-Compulsive Disorder		G
827827752	827827766	cohort	41			Unknown					= 0.34	Unknown				Unknown	rs4680		clomipramine	21625751	Efficacy	no		Allele A is not associated with response to clomipramine in people with Obsessive-Compulsive Disorder as compared to allele G.	A			Is	Not associated with		response to		in people with	Disease:Obsessive-Compulsive Disorder		G
827827767	827827777	cohort	41			Unknown					= 0.76	Unknown				Unknown	rs5569	SLC6A2	clomipramine	21625751	Efficacy	no		Allele A is not associated with response to clomipramine in people with Obsessive-Compulsive Disorder as compared to allele G.	A			Is	Not associated with		response to		in people with	Disease:Obsessive-Compulsive Disorder		G
827827881	827827891	case/control	73	67	Cases = non-responders, controls = responders	Drug	0.473	A	0.321	A	= 0.01	Unknown				Multiple groups, USA, Caucasians (n = 114) and Africanâ¿¿American (n = 26)	rs1128397	GFRA2	clozapine	20116071	Efficacy	no	Note: This is an A/T SNP in a gene on the minus strand. Paper reports increased numbers of T allele in non-responders, complemented here to show as A. Significance did not survive multiple testing correction.	Allele A is associated with decreased response to clozapine in people with Schizophrenia as compared to allele T.	A			Is	Associated with	decreased	response to		in people with	Disease:Schizophrenia		T
827827892	827827899	case/control	73	67	Cases = non-responders, controls = responders	Drug	0.123	C	0.045	C	= 0.019	Unknown				Multiple groups, USA, Caucasians (n = 114) and African American (n = 26)	rs13250096	GFRA2	clozapine	20116071	Efficacy	no	Note: This is an G/C SNP in a gene on the minus strand. Paper reports increased numbers of G allele in non-responders, complemented here to show as C. Significance did not survive multiple testing correction.	Allele C is associated with decreased response to clozapine in people with Schizophrenia as compared to allele G.	C			Is	Associated with	decreased	response to		in people with	Disease:Schizophrenia		G
827827900	827827908	case/control	73	67	Cases = non-responders, controls = responders	Drug	0.288	G	0.187	G	= 0.048	Unknown				Multiple groups, USA, Caucasians (n = 114) and African American (n = 26)	rs4567028	GFRA2	clozapine	20116071	Efficacy	no	Significance did not survive multiple testing correction.	Allele G is associated with decreased response to clozapine in people with Schizophrenia as compared to allele A.	G			Is	Associated with	decreased	response to		in people with	Disease:Schizophrenia		A
827830235	827830244	cohort	64		Patients who had received a renal transplant at least 1 year before the start of the study and were administered cyclosporin or tacrolimus. Only two patients carried the *3 allele (allele G).	Study Cohort						Unknown				Multiple groups	rs4986910	CYP3A4	tacrolimus	12966368	Dosage, Metabolism/PK	yes	as calculated by increased tacrolimus dose-adjusted concentrations, therefore a reduced dose is required to reach target trough concentrations of drug. Though due to low frequency of CYP3A4*3 alleles, this could not be statistically calculated. allele G = CYP3A4*3, allele A = CYP3A4*1.	Allele G is associated with decreased dose of tacrolimus in people with Kidney Transplantation as compared to allele A.	G			Is	Associated with	decreased	dose of		in people with	Disease:Kidney Transplantation		A
827830252	827830261	cohort	109		Patients who had received a renal transplant at least 1 year before the start of the study and were administered cyclosporin or tacrolimus.	Study Cohort	0.46	G				Unknown				Multiple groups	rs1045642	ABCB1	cyclosporine	12966368	Dosage, Metabolism/PK	no	as measured by dose-adjusted concentrations. GG, GA and AA genotypes were compared.	Allele G is not associated with increased dose of cyclosporine in people with Kidney Transplantation as compared to allele A.	G			Is	Not associated with	increased	dose of		in people with	Disease:Kidney Transplantation		A
827830265	827830274	cohort	64		Patients who had received a renal transplant at least 1 year before the start of the study and were administered cyclosporin or tacrolimus.	Study Cohort	0.5	G				Unknown				Multiple groups	rs1045642	ABCB1	tacrolimus	12966368	Dosage, Metabolism/PK	no	as measured by dose-adjusted concentrations. GG, GA and AA genotypes were compared.	Allele G is not associated with increased dose of tacrolimus in people with Kidney Transplantation as compared to allele A.	G			Is	Not associated with	increased	dose of		in people with	Disease:Kidney Transplantation		A
827843529	827843535		110		colorectal neoplasms	Disease						Unknown				European	rs9344	CCND1	cetuximab	18349392	Efficacy	no		Allele A is not associated with response to cetuximab in people with Colorectal Neoplasms as compared to allele G.	A			Is	Not associated with		response to		in people with	Disease:Colorectal Neoplasms		G
827844958	827844964	cohort	586		AEDs included carbamazepine, clobazam, clonazepam, gabapentin, lamotrigine, levetiracetam, phenobarbital, phenytoin, topiramate, valproic acid, vigabatrin and others - patients may have been taking more than one drug.	Study Cohort					= 0.75	OR	1.05	0.74	1.49	East Asian	rs2804398	ABCC2	antiepileptics	21449672	Efficacy	no	Epilepsy patients on antiepileptic drug (AED) treatment were divided into those with drug-responsive or drug-resistant epilepsy and genotypes and allele frequencies were compared. No significant association found with this variant.	Allele T is not associated with resistance to antiepileptics in people with Epilepsy as compared to allele A.	T			Is	Not associated with		resistance to		in people with	Disease:Epilepsy		A
827844971	827844978	cohort	577		AEDs included carbamazepine, clobazam, clonazepam, gabapentin, lamotrigine, levetiracetam, phenobarbital, phenytoin, topiramate, valproic acid, vigabatrin and others - patients may have been taking more than one drug.	Study Cohort					= 0.31	OR	1.21	0.83	1.76	East Asian	rs2273697	ABCC2	antiepileptics	21449672	Efficacy	no	Epilepsy patients on antiepileptic drug (AED) treatment were divided into those with drug-responsive or drug-resistant epilepsy and genotypes and allele frequencies were compared. No significant association found with this variant.	Allele A is not associated with resistance to antiepileptics in people with Epilepsy as compared to allele G.	A			Is	Not associated with		resistance to		in people with	Disease:Epilepsy		G
827844985	827844992	cohort	585		AEDs included carbamazepine, clobazam, clonazepam, gabapentin, lamotrigine, levetiracetam, phenobarbital, phenytoin, topiramate, valproic acid, vigabatrin and others - patients may have been taking more than one drug.	Study Cohort					= 0.39	OR	3.21	0.32	159	East Asian	rs17222589	ABCC2	antiepileptics	21449672	Efficacy	no	Epilepsy patients on antiepileptic drug (AED) treatment were divided into those with drug-responsive or drug-resistant epilepsy and genotypes and allele frequencies were compared. No significant association found with this variant.	Allele C is not associated with resistance to antiepileptics in people with Epilepsy as compared to allele T.	C			Is	Not associated with		resistance to		in people with	Disease:Epilepsy		T
827844993	827844999	cohort	559		AEDs included carbamazepine, clobazam, clonazepam, gabapentin, lamotrigine, levetiracetam, phenobarbital, phenytoin, topiramate, valproic acid, vigabatrin and others - patients may have been taking more than one drug.	Study Cohort					= 0.52	OR	1.09	0.84	1.4	East Asian	rs3758395	ABCC2	antiepileptics	21449672	Efficacy	no	Epilepsy patients on antiepileptic drug (AED) treatment were divided into those with drug-responsive or drug-resistant epilepsy and genotypes and allele frequencies were compared. No significant association found with this variant.	Allele T is not associated with resistance to antiepileptics in people with Epilepsy as compared to allele C.	T			Is	Not associated with		resistance to		in people with	Disease:Epilepsy		C
827845000	827845006	cohort	585		AEDs included carbamazepine, clobazam, clonazepam, gabapentin, lamotrigine, levetiracetam, phenobarbital, phenytoin, topiramate, valproic acid, vigabatrin and others - patients may have been taking more than one drug.	Study Cohort					= 0.89	OR	1.02	0.77	1.35	East Asian	rs3740066	ABCC2	antiepileptics	21449672	Efficacy	no	Epilepsy patients on antiepileptic drug (AED) treatment were divided into those with drug-responsive or drug-resistant epilepsy and genotypes and allele frequencies were compared. No significant association found with this variant.	Allele C is not associated with resistance to antiepileptics in people with Epilepsy as compared to allele T.	C			Is	Not associated with		resistance to		in people with	Disease:Epilepsy		T
827845025	827845031	cohort	303		AEDs included carbamazepine, clobazam, clonazepam, gabapentin, lamotrigine, levetiracetam, phenobarbital, phenytoin, topiramate, valproic acid, vigabatrin and others - patients may have been taking more than one drug.	Study Cohort					= 0.95	OR	1.01	0.64	1.61	East Asian	rs4148557	ABCC5	antiepileptics	21449672	Efficacy	no	Epilepsy patients on antiepileptic drug (AED) treatment were divided into those with drug-responsive or drug-resistant epilepsy and genotypes and allele frequencies were compared. No significant association found with this variant.	Allele G is not associated with resistance to antiepileptics in people with Epilepsy as compared to allele A.	G			Is	Not associated with		resistance to		in people with	Disease:Epilepsy		A
827845032	827845038	cohort	303		AEDs included carbamazepine, clobazam, clonazepam, gabapentin, lamotrigine, levetiracetam, phenobarbital, phenytoin, topiramate, valproic acid, vigabatrin and others - patients may have been taking more than one drug.	Study Cohort					= 0.29	OR	1.2	0.85	1.69	East Asian	rs4148572	ABCC5	antiepileptics	21449672	Efficacy	no	Epilepsy patients on antiepileptic drug (AED) treatment were divided into those with drug-responsive or drug-resistant epilepsy and genotypes and allele frequencies were compared. No significant association found with this variant.	Allele G is not associated with resistance to antiepileptics in people with Epilepsy as compared to allele C.	G			Is	Not associated with		resistance to		in people with	Disease:Epilepsy		C
827845039	827845044	cohort	307		AEDs included carbamazepine, clobazam, clonazepam, gabapentin, lamotrigine, levetiracetam, phenobarbital, phenytoin, topiramate, valproic acid, vigabatrin and others - patients may have been taking more than one drug.	Study Cohort					= 0.11	OR	1.3	0.93	1.83	East Asian	rs2293001	ABCC5	antiepileptics	21449672	Efficacy	no	Epilepsy patients on antiepileptic drug (AED) treatment were divided into those with drug-responsive or drug-resistant epilepsy and genotypes and allele frequencies were compared. No significant association found with this variant.	Allele C is not associated with resistance to antiepileptics in people with Epilepsy as compared to allele T.	C			Is	Not associated with		resistance to		in people with	Disease:Epilepsy		T
827845045	827845050	cohort	307		AEDs included carbamazepine, clobazam, clonazepam, gabapentin, lamotrigine, levetiracetam, phenobarbital, phenytoin, topiramate, valproic acid, vigabatrin and others - patients may have been taking more than one drug.	Study Cohort					= 0.11	OR	1.3	0.93	1.83	East Asian	rs2293001	ABCC5	antiepileptics	21449672	Efficacy	no	Epilepsy patients on antiepileptic drug (AED) treatment were divided into those with drug-responsive or drug-resistant epilepsy and genotypes and allele frequencies were compared. No significant association found with this variant.	Allele C is not associated with resistance to antiepileptics in people with Epilepsy as compared to allele T.	C			Is	Not associated with		resistance to		in people with	Disease:Epilepsy		T
827845051	827845056	cohort	306		AEDs included carbamazepine, clobazam, clonazepam, gabapentin, lamotrigine, levetiracetam, phenobarbital, phenytoin, topiramate, valproic acid, vigabatrin and others - patients may have been taking more than one drug.	Study Cohort					= 0.25	OR	1.2	0.86	1.68	East Asian	rs3792581	ABCC5	antiepileptics	21449672	Efficacy	no	Epilepsy patients on antiepileptic drug (AED) treatment were divided into those with drug-responsive or drug-resistant epilepsy and genotypes and allele frequencies were compared. No significant association found with this variant.	Allele A is not associated with resistance to antiepileptics in people with Epilepsy as compared to allele C.	A			Is	Not associated with		resistance to		in people with	Disease:Epilepsy		C
827845057	827845062	cohort	584		AEDs included carbamazepine, clobazam, clonazepam, gabapentin, lamotrigine, levetiracetam, phenobarbital, phenytoin, topiramate, valproic acid, vigabatrin and others - patients may have been taking more than one drug.	Study Cohort					= 0.46	OR	1.18	0.75	1.86	East Asian	rs3805111	ABCC5	antiepileptics	21449672	Efficacy	no	Epilepsy patients on antiepileptic drug (AED) treatment were divided into those with drug-responsive or drug-resistant epilepsy and genotypes and allele frequencies were compared. No significant association found with this variant.	Allele G is not associated with resistance to antiepileptics in people with Epilepsy as compared to allele A.	G			Is	Not associated with		resistance to		in people with	Disease:Epilepsy		A
827845063	827845068	cohort	438		AEDs included carbamazepine, clobazam, clonazepam, gabapentin, lamotrigine, levetiracetam, phenobarbital, phenytoin, topiramate, valproic acid, vigabatrin and others - patients may have been taking more than one drug.	Study Cohort					= 0.44	OR	1.15	0.79	1.68	East Asian	rs2139560	ABCC5	antiepileptics	21449672	Efficacy	no	This variant was reported as G>T (minus strand) but dbSNP reports this as A>G. Epilepsy patients on antiepileptic drug (AED) treatment were divided into those with drug-responsive or drug-resistant epilepsy and genotypes and allele frequencies were compared. No significant association found with this variant.	Allele A is not associated with resistance to antiepileptics in people with Epilepsy as compared to allele G.	A			Is	Not associated with		resistance to		in people with	Disease:Epilepsy		G
827845069	827845074	cohort	304		AEDs included carbamazepine, clobazam, clonazepam, gabapentin, lamotrigine, levetiracetam, phenobarbital, phenytoin, topiramate, valproic acid, vigabatrin and others - patients may have been taking more than one drug.	Study Cohort					= 1.0	OR	1	0.64	1.57	East Asian	rs8180093	ABCC5	antiepileptics	21449672	Efficacy	no	Epilepsy patients on antiepileptic drug (AED) treatment were divided into those with drug-responsive or drug-resistant epilepsy and genotypes and allele frequencies were compared. No significant association found with this variant.	Allele G is not associated with resistance to antiepileptics in people with Epilepsy as compared to allele A.	G			Is	Not associated with		resistance to		in people with	Disease:Epilepsy		A
827845075	827845079	cohort	420		AEDs included carbamazepine, clobazam, clonazepam, gabapentin, lamotrigine, levetiracetam, phenobarbital, phenytoin, topiramate, valproic acid, vigabatrin and others - patients may have been taking more than one drug.	Study Cohort					= 0.63	OR	1.07	0.81	1.42	East Asian	rs1000002	ABCC5	antiepileptics	21449672	Efficacy	no	Epilepsy patients on antiepileptic drug (AED) treatment were divided into those with drug-responsive or drug-resistant epilepsy and genotypes and allele frequencies were compared. No significant association found with this variant.	Allele T is not associated with resistance to antiepileptics in people with Epilepsy as compared to allele C.	T			Is	Not associated with		resistance to		in people with	Disease:Epilepsy		C
827845107	827845111	cohort	440		AEDs included carbamazepine, clobazam, clonazepam, gabapentin, lamotrigine, levetiracetam, phenobarbital, phenytoin, topiramate, valproic acid, vigabatrin and others - patients may have been taking more than one drug.	Study Cohort					= 0.4	OR	1.13	0.85	1.5	East Asian	rs3114020	ABCG2	antiepileptics	21449672	Efficacy	no	Epilepsy patients on antiepileptic drug (AED) treatment were divided into those with drug-responsive or drug-resistant epilepsy and genotypes and allele frequencies were compared. No significant association found with this variant.	Allele T is not associated with resistance to antiepileptics in people with Epilepsy as compared to allele C.	T			Is	Not associated with		resistance to		in people with	Disease:Epilepsy		C
827845117	827845122	cohort	440		AEDs included carbamazepine, clobazam, clonazepam, gabapentin, lamotrigine, levetiracetam, phenobarbital, phenytoin, topiramate, valproic acid, vigabatrin and others - patients may have been taking more than one drug.	Study Cohort					= 0.59	OR	1.08	0.81	1.44	East Asian	rs17731799	ABCG2	antiepileptics	21449672	Efficacy	no	Epilepsy patients on antiepileptic drug (AED) treatment were divided into those with drug-responsive or drug-resistant epilepsy and genotypes and allele frequencies were compared. No significant association found with this variant.	Allele G is not associated with resistance to antiepileptics in people with Epilepsy as compared to allele T.	G			Is	Not associated with		resistance to		in people with	Disease:Epilepsy		T
827845123	827845128	cohort	439		AEDs included carbamazepine, clobazam, clonazepam, gabapentin, lamotrigine, levetiracetam, phenobarbital, phenytoin, topiramate, valproic acid, vigabatrin and others - patients may have been taking more than one drug.	Study Cohort					= 0.17	OR	1.25	0.89	1.75	East Asian	rs3109823	ABCG2	antiepileptics	21449672	Efficacy	no	Epilepsy patients on antiepileptic drug (AED) treatment were divided into those with drug-responsive or drug-resistant epilepsy and genotypes and allele frequencies were compared. No significant association found with this variant.	Allele C is not associated with resistance to antiepileptics in people with Epilepsy as compared to allele T.	C			Is	Not associated with		resistance to		in people with	Disease:Epilepsy		T
827845129	827845135	cohort	439		AEDs included carbamazepine, clobazam, clonazepam, gabapentin, lamotrigine, levetiracetam, phenobarbital, phenytoin, topiramate, valproic acid, vigabatrin and others - patients may have been taking more than one drug.	Study Cohort					= 0.27	OR	1.17	0.88	1.56	East Asian	rs2231137	ABCG2	antiepileptics	21449672	Efficacy	no	Epilepsy patients on antiepileptic drug (AED) treatment were divided into those with drug-responsive or drug-resistant epilepsy and genotypes and allele frequencies were compared. No significant association found with this variant.	Allele T is not associated with resistance to antiepileptics in people with Epilepsy as compared to allele C.	T			Is	Not associated with		resistance to		in people with	Disease:Epilepsy		C
827845684	827845692	cohort	439		AEDs included carbamazepine, clobazam, clonazepam, gabapentin, lamotrigine, levetiracetam, phenobarbital, phenytoin, topiramate, valproic acid, vigabatrin and others - patients may have been taking more than one drug.	Study Cohort					= 0.39	OR	1.34	0.66	2.83	East Asian	rs17731538	ABCG2	antiepileptics	21449672	Efficacy	no	Alleles have been complemented for the plus strand. Epilepsy patients on antiepileptic drug (AED) treatment were divided into those with drug-responsive or drug-resistant epilepsy and genotypes and allele frequencies were compared. No significant association found with this variant.	Allele G is not associated with resistance to antiepileptics in people with Epilepsy as compared to allele A.	G			Is	Not associated with		resistance to		in people with	Disease:Epilepsy		A
827845705	827845722	cohort	439		AEDs included carbamazepine, clobazam, clonazepam, gabapentin, lamotrigine, levetiracetam, phenobarbital, phenytoin, topiramate, valproic acid, vigabatrin and others - patients may have been taking more than one drug.	Study Cohort					= 0.89	OR	1.02	0.76	1.37	East Asian	rs2231142	ABCG2	antiepileptics	21449672	Efficacy	no	Please note, alleles have been complemented for the plus strand. Epilepsy patients on antiepileptic drug (AED) treatment were divided into those with drug-responsive or drug-resistant epilepsy and genotypes and allele frequencies were compared. No significant association found with this variant.	Allele T is not associated with resistance to antiepileptics in people with Epilepsy as compared to allele G.	T			Is	Not associated with		resistance to		in people with	Disease:Epilepsy		G
827845728	827845733	cohort	439		AEDs included carbamazepine, clobazam, clonazepam, gabapentin, lamotrigine, levetiracetam, phenobarbital, phenytoin, topiramate, valproic acid, vigabatrin and others - patients may have been taking more than one drug.	Study Cohort					= 0.35	OR	1.16	0.84	1.59	East Asian	rs2725256	ABCG2	antiepileptics	21449672	Efficacy	no	Epilepsy patients on antiepileptic drug (AED) treatment were divided into those with drug-responsive or drug-resistant epilepsy and genotypes and allele frequencies were compared. No significant association found with this variant.	Allele A is not associated with resistance to antiepileptics in people with Epilepsy as compared to allele G.	A			Is	Not associated with		resistance to		in people with	Disease:Epilepsy		G
827845737	827845742	cohort	420		AEDs included carbamazepine, clobazam, clonazepam, gabapentin, lamotrigine, levetiracetam, phenobarbital, phenytoin, topiramate, valproic acid, vigabatrin and others - patients may have been taking more than one drug.	Study Cohort					= 0.48	OR	1.14	0.79	1.65	East Asian	rs2622628	ABCG2	antiepileptics	21449672	Efficacy	no	Epilepsy patients on antiepileptic drug (AED) treatment were divided into those with drug-responsive or drug-resistant epilepsy and genotypes and allele frequencies were compared. No significant association found with this variant.	Allele C is not associated with resistance to antiepileptics in people with Epilepsy as compared to allele A.	C			Is	Not associated with		resistance to		in people with	Disease:Epilepsy		A
827845746	827845751	cohort	439		AEDs included carbamazepine, clobazam, clonazepam, gabapentin, lamotrigine, levetiracetam, phenobarbital, phenytoin, topiramate, valproic acid, vigabatrin and others - patients may have been taking more than one drug.	Study Cohort					= 0.94	OR	1.01	0.74	1.38	East Asian	rs2231148	ABCG2	antiepileptics	21449672	Efficacy	no	Please note, this variant was reported as A>T and the ABCG2 gene is on the minus chromosomal strand, therefore these alleles have been complemented for the plus strand. Epilepsy patients on antiepileptic drug (AED) treatment were divided into those with drug-responsive or drug-resistant epilepsy and genotypes and allele frequencies were compared. No significant association found with this variant.	Allele A is not associated with resistance to antiepileptics in people with Epilepsy as compared to allele T.	A			Is	Not associated with		resistance to		in people with	Disease:Epilepsy		T
827845755	827845760	cohort	441		AEDs included carbamazepine, clobazam, clonazepam, gabapentin, lamotrigine, levetiracetam, phenobarbital, phenytoin, topiramate, valproic acid, vigabatrin and others - patients may have been taking more than one drug.	Study Cohort					= 0.73	OR	1.06	0.77	1.45	East Asian	rs4148157	ABCG2	antiepileptics	21449672	Efficacy	no	Epilepsy patients on antiepileptic drug (AED) treatment were divided into those with drug-responsive or drug-resistant epilepsy and genotypes and allele frequencies were compared. No significant association found with this variant.	Allele A is not associated with resistance to antiepileptics in people with Epilepsy as compared to allele G.	A			Is	Not associated with		resistance to		in people with	Disease:Epilepsy		G
827845815	827845826	cohort	297		Derivation cohort - stable patients with a constant warfarin dose with an INR of prothrombin time within the range of 2.0-3.0	Study Cohort					= 0.229	Unknown				East Asian	rs9332127	CYP2C9	warfarin	22248286	Dosage	no	No association was found between this variant and warfarin-maintenance dose.	Allele C is not associated with increased dose of warfarin in people with an international normalized ratio (INR) of 2.0-3.0 as compared to allele G.	C			Is	Not associated with	increased	dose of		in people with	Other:an international normalized ratio (INR) of 2.0-3.0		G
827845820	827845828	cohort	297		Derivation cohort - stable patients with a constant warfarin dose with an INR of prothrombin time within the range of 2.0-3.0	Study Cohort					= 0.326	Unknown				East Asian	rs1048943	CYP1A1	warfarin	22248286	Dosage	no	No association was found between this variant and warfarin-maintenance dose. Please note that A/G alleles were given (complementary alleles are given here).	Allele C is not associated with increased dose of warfarin in people with an international normalized ratio (INR) of 2.0-3.0 as compared to allele T.	C			Is	Not associated with	increased	dose of		in people with	Other:an international normalized ratio (INR) of 2.0-3.0		T
827845835	827845840	cohort	297		Derivation cohort - stable patients with a constant warfarin dose with an INR of prothrombin time within the range of 2.0-3.0.	Study Cohort					= 0.774	Unknown				East Asian	rs2069514	CYP1A2	warfarin	22248286	Dosage	no	No association was found between this variant and warfarin-maintenance dose.	Allele A is not associated with increased dose of warfarin in people with an international normalized ratio (INR) of 2.0-3.0 as compared to allele G.	A			Is	Not associated with	increased	dose of		in people with	Other:an international normalized ratio (INR) of 2.0-3.0		G
827845844	827845852	cohort	297		Derivation cohort - stable patients with a constant warfarin dose with an INR of prothrombin time within the range of 2.0-3.0.	Study Cohort					= 0.819	Unknown				East Asian	rs762551	CYP1A2	warfarin	22248286	Dosage	no	No association was found between this variant and warfarin-maintenance dose. Alleles A and C were given in the paper (CYP1A2*1F).	Allele A is not associated with increased dose of warfarin in people with an international normalized ratio (INR) of 2.0-3.0 as compared to allele C.	A			Is	Not associated with	increased	dose of		in people with	Other:an international normalized ratio (INR) of 2.0-3.0		C
827845854	827845860	cohort	297		Derivation cohort - stable patients with a constant warfarin dose with an INR of prothrombin time within the range of 2.0-3.0.	Study Cohort					= 0.78	Unknown				East Asian	rs11636419	CYP1A2	warfarin	22248286	Dosage	no	No association was found between this variant and warfarin-maintenance dose.	Allele G is not associated with increased dose of warfarin in people with an international normalized ratio (INR) of 2.0-3.0 as compared to allele A.	G			Is	Not associated with	increased	dose of		in people with	Other:an international normalized ratio (INR) of 2.0-3.0		A
827845864	827845874	cohort	297		Derivation cohort - stable patients with a constant warfarin dose with an INR of prothrombin time within the range of 2.0-3.0	Study Cohort					= 0.977	Unknown				East Asian	rs12460590	CYP2A6	warfarin	22248286	Dosage	no	No association was found between this variant and warfarin-maintenance dose. Also described as CYP2A6*5 in this study.	Allele A is not associated with increased dose of warfarin in people with an international normalized ratio (INR) of 2.0-3.0 as compared to allele C.	A			Is	Not associated with	increased	dose of		in people with	Other:an international normalized ratio (INR) of 2.0-3.0		C
827845885	827845894	cohort	297		Derivation cohort - stable patients with a constant warfarin dose with an INR of prothrombin time within the range of 2.0-3.0.	Study Cohort					= 0.958	Unknown				East Asian	rs4986910	CYP3A4	warfarin	22248286	Dosage	no	No association was found between this variant and warfarin-maintenance dose. Also described as CYP3A4*3 in this study.	Allele G is not associated with increased dose of warfarin in people with an international normalized ratio (INR) of 2.0-3.0 as compared to allele A.	G			Is	Not associated with	increased	dose of		in people with	Other:an international normalized ratio (INR) of 2.0-3.0		A
827845898	827845907	cohort	297		Derivation cohort - stable patients with a constant warfarin dose with an INR of prothrombin time within the range of 2.0-3.0.	Study Cohort					= 0.834	Unknown				East Asian	rs28371759	CYP3A4	warfarin	22248286	Dosage	no	No association was found between this variant and warfarin-maintenance dose.	Allele G is not associated with increased dose of warfarin in people with an international normalized ratio (INR) of 2.0-3.0 as compared to allele A.	G			Is	Not associated with	increased	dose of		in people with	Other:an international normalized ratio (INR) of 2.0-3.0		A
827845911	827845920	cohort	287		Derivation cohort - stable patients with a constant warfarin dose with an INR of prothrombin time within the range of 2.0-3.0.	Study Cohort					= 0.079	Unknown				East Asian	rs1045642	ABCB1	warfarin	22248286	Dosage	no	No association was found between this variant and warfarin-maintenance dose.	Allele A is not associated with increased dose of warfarin in people with an international normalized ratio (INR) of 2.0-3.0 as compared to allele G.	A			Is	Not associated with	increased	dose of		in people with	Other:an international normalized ratio (INR) of 2.0-3.0		G
827845924	827845932	cohort	297		Derivation cohort - stable patients with a constant warfarin dose with an INR of prothrombin time within the range of 2.0-3.0.	Study Cohort					= 0.633	Unknown				East Asian	rs72558187	CYP2C9	warfarin	22248286	Dosage	no	No association was found between this variant and warfarin-maintenance dose. Described as CYP2C9*13 in this study.	Allele C is not associated with increased dose of warfarin in people with an international normalized ratio (INR) of 2.0-3.0 as compared to allele T.	C			Is	Not associated with	increased	dose of		in people with	Other:an international normalized ratio (INR) of 2.0-3.0		T
827847951	827848519	cohort	92		HIV positive	Disease					= 0.4	Unknown				Multiple groups, population comprised whites, african american, asian and hispanics	rs1045642	ABCB1	nevirapine	22354160	Toxicity, Metabolism/PK	no		Allele A is not associated with decreased clearance of nevirapine in people with HIV Infections as compared to allele G.	A			Is	Not associated with	decreased	clearance of		in people with	Disease:HIV infectious disease		G
827847979	827848525	cohort	92		HIV positive	Disease					= 0.48	Unknown				Multiple groups, population comprised whites, african american, asian and hispanics	rs28399454	CYP2A6	nevirapine	22354160	Toxicity, Metabolism/PK	no		Allele T is not associated with decreased clearance of nevirapine in people with HIV Infections as compared to allele C.	T			Is	Not associated with	decreased	clearance of		in people with	Disease:HIV infectious disease		C
827848004	827848527	cohort	92		HIV positive	Disease					= 0.53	Unknown				Multiple groups, population comprised whites, african american, asian and hispanics	rs12721655	CYP2B6	nevirapine	22354160	Toxicity, Metabolism/PK	no		Allele G is not associated with decreased clearance of nevirapine in people with HIV Infections as compared to allele A.	G			Is	Not associated with	decreased	clearance of		in people with	Disease:HIV infectious disease		A
827848013	827848529	cohort	92		HIV positive	Disease					= 0.06	Unknown				Multiple groups, population comprised whites, african american, asian and hispanics	rs3745274	CYP2B6	nevirapine	22354160	Toxicity, Metabolism/PK	yes		Allele T is associated with decreased clearance of nevirapine in people with HIV Infections as compared to allele G.	T			Is	Associated with	decreased	clearance of		in people with	Disease:HIV infectious disease		G
827848020	827848531	cohort	92		HIV positive	Disease					= 0.16	Unknown				Multiple groups, population comprised whites, african american, asian and hispanics	rs2279343	CYP2B6	nevirapine	22354160	Toxicity, Metabolism/PK	no		Allele G is not associated with decreased clearance of nevirapine in people with HIV Infections as compared to allele A.	G			Is	Not associated with	decreased	clearance of		in people with	Disease:HIV infectious disease		A
827848042	827848535	cohort	92		HIV positive	Disease					= 0.83	Unknown				Multiple groups, population comprised whites, african american, asian and hispanics	rs35979566	CYP2B6	nevirapine	22354160	Toxicity, Metabolism/PK	no		Allele A is not associated with decreased clearance of nevirapine in people with HIV Infections as compared to allele T.	A			Is	Not associated with	decreased	clearance of		in people with	Disease:HIV infectious disease		T
827848049	827848537	cohort	92		HIV positive	Disease					= 0.39	Unknown				Multiple groups, population comprised whites, african american, asian and hispanics	rs3892097	CYP2D6	nevirapine	22354160	Toxicity, Metabolism/PK	no		Allele T is not associated with decreased clearance of nevirapine in people with HIV Infections as compared to allele C.	T			Is	Not associated with	decreased	clearance of		in people with	Disease:HIV infectious disease		C
827862165	827862187	cohort	136			Unknown					= 0.022	OR	5.69	1.28	25.24	Multiple groups	rs2032582	ABCB1	atorvastatin	18851956	Efficacy	yes	The association resulted from the univariate logistic regression analysis of the variables associated with atorvastatin-induced LDL cholesterol reduction. The paper reports on the minus strand, reporting results for A/T/G allele with A allele being the associated allele in the original text.	Allele T is associated with increased response to atorvastatin in people with Hypercholesterolemia as compared to allele C.	T			Is	Associated with	increased	response to		in people with	Disease:Hypercholesterolemia		C
827862175	827862189	cohort	136			Unknown					= 0.022	OR	5.69	1.28	25.24	Multiple groups	rs2032582	ABCB1	atorvastatin	18851956	Efficacy	yes	The association resulted from the univariate logistic regression analysis of the variables associated with atorvastatin-induced LDL cholesterol reduction. The paper reports on the minus strand, reporting results for A/T/G allele with A allele being the associated allele in the original text.	Allele T is associated with increased response to atorvastatin in people with Hypercholesterolemia as compared to allele A.	T			Is	Associated with	increased	response to		in people with	Disease:Hypercholesterolemia		A
827863280	827863291	cohort	309		Methotrexate monotherapy	Drug						Unknown				European	rs1127354	ITPA	methotrexate	22450926	Efficacy	no		Allele A is not associated with response to methotrexate in people with Arthritis, Rheumatoid as compared to allele C.	A			Is	Not associated with		response to		in people with	Disease:Rheumatoid arthritis		C
827863300	827863308	cohort	309		methotrexate monotherapy	Drug						Unknown				European	rs2372536	ATIC	methotrexate	22450926	Efficacy	no		Allele G is not associated with response to methotrexate in people with Arthritis, Rheumatoid as compared to allele C.	G			Is	Not associated with		response to		in people with	Disease:Rheumatoid arthritis		C
827863309	827863315	cohort	309		methotrexate monotherapy	Drug						Unknown				European	rs11545078	GGH	methotrexate	22450926	Efficacy	no		Allele A is not associated with response to methotrexate in people with Arthritis, Rheumatoid.	A			Is	Not associated with		response to		in people with	Disease:Rheumatoid arthritis
827863316	827863329	cohort	309		methotrexate monotherapy	Drug						Unknown				European	rs17602729	AMPD1	methotrexate	22450926	Efficacy	no		Allele A is not associated with response to methotrexate in people with Arthritis, Rheumatoid as compared to allele G.	A			Is	Not associated with		response to		in people with	Disease:Rheumatoid arthritis		G
827863330	827863340	cohort	309		methotrexate monotherapy	Drug						Unknown				European	rs2236225	MTHFD1	methotrexate	22450926	Efficacy	no	This was considered a proxy SNP to compare with rs17850560 (MTHFD1:1958G>A) that has previously been shown to be involved in methotrexate efficacy.	Allele A is not associated with response to methotrexate in people with Arthritis, Rheumatoid.	A			Is	Not associated with		response to		in people with	Disease:Rheumatoid arthritis
827863341	827863347	cohort	309		methotrexate monotherapy	Drug						Unknown				European	rs1051266	SLC19A1	methotrexate	22450926	Efficacy	no		Allele T is not associated with response to methotrexate in people with Arthritis, Rheumatoid as compared to allele C.	T			Is	Not associated with		response to		in people with	Disease:Rheumatoid arthritis		C
827863356	827863365	cohort	309		methotrexate monotherapy	Drug						Unknown				European	rs1979277	SHMT1	methotrexate	22450926	Efficacy	no		Allele A is not associated with response to methotrexate in people with Arthritis, Rheumatoid.	A			Is	Not associated with		response to		in people with	Disease:Rheumatoid arthritis
827863702	827863709	cohort	309		patients recruited to a prospective study of genetic and environmental factors determining clinical outcomes in patients commencing warfarin therapy	Study Cohort	0.00067	T				Unknown				Unknown	rs3814637	CYP2C19	warfarin	21692828	Other, Metabolism/PK	not stated	For R-Warfarin in a model that included bodyweight, age and CYP3A4 rs2242480.	Allele T is associated with decreased clearance of warfarin as compared to allele C.	T			Is	Associated with	decreased	clearance of					C
827864546	827864547	cohort	195		taking stable weekly doses of warfarin for 3 consecutive clinic visits	Drug	0.117	T			= 4.0E-4	Unknown				Near Eastern	rs1799853	CYP2C9	warfarin	21228733	Dosage	yes	This SNP defines CYP2C9*2. CYP2C9 *2,*3,*4,*5,*8 were grouped into three groups for testing: *1/*1 vs. *1/*2 + *1/*3 + *1/*4 + *1/*5 + *1/*8 vs *2/*2 + *2/*3 + *3/*3 + *5/*5. People having one or two variant alleles had lower dose requirements than people who were *1/*1.	Allele T is associated with decreased dose of warfarin as compared to allele C.	T			Is	Associated with	decreased	dose of					C
827864548	827864549	cohort	195		taking stable weekly doses of warfarin for 3 consecutive clinic visits	Drug	0.008	A			= 4.0E-4	Unknown				Near Eastern	rs7900194	CYP2C9	warfarin	21228733	Dosage	yes	This SNP defines CYP2C9*8. CYP2C9 *2,*3,*4,*5,*8 were grouped into three groups for testing: *1/*1 vs. *1/*2 + *1/*3 + *1/*4 + *1/*5 + *1/*8 vs *2/*2 + *2/*3 + *3/*3 + *5/*5. People having one or two variant alleles had lower dose requirements than people who were *1/*1.	Allele A is associated with decreased dose of warfarin as compared to allele G.	A			Is	Associated with	decreased	dose of					G
827864554	827864555	cohort	195		taking stable weekly doses of warfarin for 3 consecutive clinic visits	Drug	0.01	G			= 4.0E-4	Unknown				Near Eastern	rs28371686	CYP2C9	warfarin	21228733	Dosage	yes	This SNP defines CYP2C9*5. CYP2C9 *2,*3,*4,*5,*8 were grouped into three groups for testing: *1/*1 vs. *1/*2 + *1/*3 + *1/*4 + *1/*5 + *1/*8 vs *2/*2 + *2/*3 + *3/*3 + *5/*5. People having one or two variant alleles had lower dose requirements than people who were *1/*1.	Allele G is associated with decreased dose of warfarin as compared to allele C.	G			Is	Associated with	decreased	dose of					C
827864556	827864557	cohort	195		taking stable weekly doses of warfarin for 3 consecutive clinic visits	Drug	0.067	C			= 0.01	Unknown				Near Eastern	rs429358	APOC1, APOE	warfarin	21228733	Dosage	yes		Allele T is associated with decreased dose of warfarin in people with haplotype epsilon2.	T			Is	Associated with	decreased	dose of		in people with	Other:haplotype epsilon2
827864558	827864559	cohort	195		taking stable weekly doses of warfarin for 3 consecutive clinic visits	Drug	0.42	T			= 0.31	Unknown				Near Eastern	rs2108622	CYP4F2	warfarin	21228733		no	A significant association between genotype and dose was not found in this study; however, the trend for this association "was consistent with the literature".	Allele C is not associated with decreased dose of warfarin as compared to allele T.	C			Is	Not associated with	decreased	dose of					T
827864560	827864561	cohort	195		taking stable weekly doses of warfarin for 3 consecutive clinic visits	Drug	0.074	T			= 0.01	Unknown				Near Eastern	rs7412	APOC1, APOE	warfarin	21228733	Dosage	yes		Allele T is associated with decreased dose of warfarin in people with haplotype epsilon2.	T			Is	Associated with	decreased	dose of		in people with	Other:haplotype epsilon2
827864562	827864563	cohort	195		taking stable weekly doses of warfarin for 3 consecutive clinic visits	Drug	0.092	C			= 4.0E-4	Unknown				Near Eastern	rs1057910	CYP2C9	warfarin	21228733	Dosage	yes	This SNP defines CYP2C9*3. CYP2C9 *2,*3,*4,*5,*8 were grouped into three groups for testing: *1/*1 vs. *1/*2 + *1/*3 + *1/*4 + *1/*5 + *1/*8 vs *2/*2 + *2/*3 + *3/*3 + *5/*5. People having one or two variant alleles had lower dose requirements than people who were *1/*1.	Allele C is associated with decreased dose of warfarin as compared to allele A.	C			Is	Associated with	decreased	dose of					A
827892728	827892729	case series, prospective	597		Acute coronary syndrome. p entered is for ADP-Ag. p for PRI VASP = 0.97; p for P-selectin expression = 0.62. Freq in "case" box is for responders; Freq in "control" box is for nonresponders.	Disease	0.122	G	0.128	G	= 0.39	Unknown				European	rs2046934	P2RY12	clopidogrel	17337040	Efficacy	not stated	This is one of four SNPs that comprise H1/H2 haplotypes. The four SNPs (C139T, T744C, ins801A, G52T(=G50T) are in perfect LD, and T744C is frequently used as the tagging SNP. H1 is 139C/744T/no ins at 801A/52G. The study did not show any influence of the T744C polymorphism of the P2Y12 receptor gene on clopidogrel response assessed by ADP-Ag, PRI VASP or P-selectin expression in NSTE ACS (non ST …	Allele G is not associated with response to clopidogrel in people with Acute coronary syndrome as compared to allele A.	G			Is	Not associated with		response to		in people with	Disease:Acute coronary syndrome		A
827892732	827892733	cohort	262		Patients with advanced esophageal carcinoma, treated with cisplatin, fluorouracil and radiotherapy as a neoadjuvant to surgery.	Study Cohort	0.51	G			= 0.506	Unknown				Unknown	rs1045642	ABCB1	cisplatin, fluorouracil	21332314	Efficacy	no	This variant was not associated with the response of the primary tumor to therapy. Please note, the study reported alleles C and T (here we report the complementary alleles on the plus strand).	Allele G is not associated with response to cisplatin and fluorouracil in people with Esophageal Neoplasms as compared to allele A.	G			Is	Not associated with		response to	and	in people with	Disease:Neoplasm of esophagus		A
827919768	827919795	cohort	89		Patients with suspected or known coronary artery disease, administered a loading dose of clopidogrel (300mg) and then maintenance dose (75mg) for 5-7 days before PCI or coronary angiography, when the blood sample was taken for PD measurements.	Study Cohort					= 0.001	Unknown				Multiple groups, Chinese, Malay, Indian mixed population.	rs4244285	CYP2C19	clopidogrel	22462746	Efficacy	yes	as measured by platelet reactivity index (platelet vasodilator-stimulated phosphoprotein test) on blood collected from patients. Patients with one (p=0.001) or two (p<0.001) loss-of-function alleles (CYP2C19*2 (genotyped rs4244285 G>A) or CYP2C19*3 (genotyped rs4986893 G>A)) had a significantly increased platelet reactivity index compared to those without loss-of-function alleles. [stat_test: mul…	Allele A is associated with decreased response to clopidogrel in people with Coronary Artery Disease as compared to allele G.	A			Is	Associated with	decreased	response to		in people with	Disease:Coronary Artery Disease		G
827919808	827919815	cohort	89		Patients with suspected or known coronary artery disease, administered a loading dose of clopidogrel (300mg) and then maintenance dose (75mg) for 5-7 days before PCI or coronary angiography, when the blood sample was taken for PD measurements.	Study Cohort					= 0.001	Unknown				Multiple groups, Chinese, Malay, Indian mixed population.	rs4986893	CYP2C19	clopidogrel	22462746	Efficacy	yes	as measured by platelet reactivity index (platelet vasodilator-stimulated phosphoprotein test) on blood collected from patients. Patients with one (p=0.001) or two (p<0.001) loss-of-function alleles (CYP2C19*2 (genotyped rs4244285 G>A) or CYP2C19*3 (genotyped rs4986893 G>A)) had a significantly increased platelet reactivity index compared to those without loss-of-function alleles. [stat_test: mul…	Allele A is associated with decreased response to clopidogrel in people with Coronary Artery Disease as compared to allele G.	A			Is	Associated with	decreased	response to		in people with	Disease:Coronary Artery Disease		G
827920220	827920225	cohort	11	80	80 AML patients in complete (85%) and partial (3%) remission; was compared with that of 11 AML patients with no response. For freq cases = resistant, controls = responsive; (12%).	Disease	0.7	A	0.291	A	= 5.0E-4	OR	8.08	2.31	28.29	Unknown	rs6811453	ADH1A	cytarabine, fludarabine, gemtuzumab ozogamicin, idarubicin	22584460	Efficacy	yes	rs6811453 was in linkage with rs1826909, another SNP in ADH1A.	Allele A is associated with increased resistance to cytarabine, fludarabine, gemtuzumab ozogamicin and idarubicin in people with Leukemia, Myeloid, Acute as compared to allele G.	A			Is	Associated with	increased	resistance to	and	in people with	Disease:Leukemia, Myeloid, Acute		G
827920229	827920234	cohort	11	80	80 AML patients in complete (85%) and partial (3%) remission was compared with that of 11 AML patients with no response. For freq cases = resistant, controls = responsive (12%).	Study Cohort	0.7	T	0.304	T	= 9.0E-4	OR	8.14	2.28	28.99	Unknown	rs1826909	ADH1A	cytarabine, fludarabine, gemtuzumab ozogamicin, idarubicin	22584460	Efficacy	yes	rs1826909 was in linkage with rs6811453, another SNP in ADH1A.	Allele T is associated with increased resistance to cytarabine, fludarabine, gemtuzumab ozogamicin and idarubicin in people with Leukemia, Myeloid, Acute as compared to allele C.	T			Is	Associated with	increased	resistance to	and	in people with	Disease:Leukemia, Myeloid, Acute		C
827921263	827921292	cohort	585		Whole cohort, previous treatment	Study Cohort						Unknown				Multiple groups, 291 unrelated non-Hispanic African American adults (150 women and 141 men) from Atlanta, GA, and 294 unrelated non-Hispanic white adults (126 women and 168 men) from Rochester, MN	rs4961	ADD1	hydrochlorothiazide	14553962	Efficacy	no		Allele T is not associated with response to hydrochlorothiazide in people with Essential hypertension as compared to allele G.	T			Is	Not associated with		response to		in people with	Disease:Essential hypertension		G
827921276	827921296		585		Whole cohort, previous treatment	Study Cohort						Unknown				Multiple groups, 291 unrelated non-Hispanic African American adults (150 women and 141 men) from Atlanta, GA, and 294 unrelated non-Hispanic white adults (126 women and 168 men) from Rochester, MN	rs1801253	ADRB1	hydrochlorothiazide	14553962	Efficacy	no		Allele G is not associated with response to hydrochlorothiazide in people with Essential hypertension as compared to allele C.	G			Is	Not associated with		response to		in people with	Disease:Essential hypertension		C
827921283	827921294	cohort	585		Whole cohort, previous treatment	Study Cohort						Unknown				Multiple groups, 291 unrelated non-Hispanic African American adults (150 women and 141 men) from Atlanta, GA, and 294 unrelated non-Hispanic white adults (126 women and 168 men) from Rochester, MN	rs1042713	ADRB2	hydrochlorothiazide	14553962	Efficacy	no		Allele G is not associated with response to hydrochlorothiazide in people with Essential hypertension as compared to allele A.	G			Is	Not associated with		response to		in people with	Disease:Essential hypertension		A
827921704	827921715	replication	215		Test set (Leukotriene Modifier Or Corticosteroid or Corticosteroid Salmeterol (LOCCS) trial16 and the IMProving Asthma Control Trial (IMPACT))	Study Cohort					= 0.025	Unknown				European	rs1876828	CRHR1	glucocorticoids	22641026	Efficacy	yes	as part of a two SNP predictive test of FEV1 change, which identified patients with good or poor steroid response (highest or lowest quartile, respectively). P values are for predictive performance of the test.	Allele T is associated with increased response to glucocorticoids in people with Asthma as compared to allele C.	T			Is	Associated with	increased	response to		in people with	Disease:Asthma		C
827921716	827921722	replication	215		Test set (Leukotriene Modifier Or Corticosteroid or Corticosteroid Salmeterol (LOCCS) trial16 and the IMProving Asthma Control Trial (IMPACT))	Study Cohort					= 0.025	Unknown				European	rs37973	GLCCI1	glucocorticoids	22641026	Efficacy	yes	as part of a two SNP predictive test of FEV1 change, which identified patients with good or poor steroid response (highest or lowest quartile, respectively). P values are for predictive performance of the test.	Allele G is associated with increased response to glucocorticoids in people with Asthma as compared to allele A.	G			Is	Associated with	increased	response to		in people with	Disease:Asthma		A
827921760	827921767	case/control	217	320	Cases = resistant patients, controls= responsive, average age 16years, ChiCTR-TCH-0000813.	Study Cohort	0.085	A	0.094	A	= 0.777	Unknown				East Asian	rs2273697	ABCC2	antiepileptics	22630058	Efficacy	no	However, a haplotype of TGT (ABCC2 -24C>T/ABCC2 1249G>A/ABCC2 3972C>T) was found at significantly higher frequencies in resistant patients compared to responsive patients.	Allele G is not associated with increased resistance to antiepileptics in people with Epilepsy as compared to allele A.	G			Is	Not associated with	increased	resistance to		in people with	Disease:Epilepsy		A
827921768	827921777	case/control	217	320	Cases = resistant patients, controls= responsive, average age 16years, ChiCTR-TCH-0000813.	Study Cohort	0.385	A	0.386	A	= 0.936	Unknown				East Asian	rs1045642	ABCB1	antiepileptics	22630058	Efficacy	no		Allele A is not associated with increased resistance to antiepileptics in people with Epilepsy as compared to allele G.	A			Is	Not associated with	increased	resistance to		in people with	Disease:Epilepsy		G
827921971	827921995	clinical trial	719		UW-TTURC study: individuals motivated to quit smoking, smoke 10 or more cigarettes a day were recruited for the clinical trial received placebo or treatment (nicotine replacement therapy, bupropion or combined treatments) for 8 weeks. Please note; statistics given are for Relative Hazard (not Hazard Ratio) and for the group in the cohort with haplotype 3.	Study Cohort					= 9.7E-7	HR	0.48	0.36	0.64	Unknown	rs16969968	CHRNA3, CHRNA5	Drugs used in nicotine dependence	22648373	Other	yes	in haplotype analysis; individuals with haplotype 3 (rs16969968 allele A - rs680244 allele C) were more likely to respond to active treatment/ had a lower risk of relapse (remain abstinent from smoking cigarettes) than those with haplotype 3 that were treated with placebo. The odds of abstinence from cigarette smoking were not significantly different in individuals with haplotype 1 (rs16969968 al…	Allele A is associated with increased response to Drugs used in nicotine dependence in people with Tobacco Use Disorder.	A			Is	Associated with	increased	response to		in people with	Disease:Tobacco Use Disorder
827921983	827921993	clinical trial	719		UW-TTURC study: individuals motivated to quit smoking, smoke 10 or more cigarettes a day were recruited for the clinical trial received placebo or treatment (nicotine replacement therapy, bupropion or combined treatments) for 8 weeks. Please note; statistics given are for Relative Hazard (not Hazard Ratio) and for the group in the cohort with haplotype 3.	Study Cohort					= 9.7E-7	HR	0.48	0.36	0.64	Unknown	rs680244	CHRNA5	Drugs used in nicotine dependence	22648373	Other	yes	in haplotype analysis; individuals with haplotype 3 (rs16969968 allele A - rs680244 allele C) were more likely to respond to active treatment/ had a lower risk of relapse (ability to quit smoking as measured by time to relapse to smoking over 60 days) than those with haplotype 3 that were treated with placebo. The ability to quit cigarette smoking were not significantly different in individuals w…	Allele C is associated with increased response to Drugs used in nicotine dependence in people with Tobacco Use Disorder.	C			Is	Associated with	increased	response to		in people with	Disease:Tobacco Use Disorder
827921996	827922009	clinical trial	889		UW-TTURC study: individuals motivated to quit smoking, smoke 10 or more cigarettes a day were recruited for the clinical trial received placebo or treatment (nicotine replacement therapy, bupropion or combined treatments) for 8 weeks. Please note; statistics given are for Relative Hazard (not Hazard Ratio) and for the group in the cohort with haplotype 2.	Study Cohort					= 2.7E-8	HR	0.48	0.37	0.62	Unknown	rs16969968	CHRNA3, CHRNA5	Drugs used in nicotine dependence	22648373	Other	yes	in haplotype analysis; individuals with haplotype 2 (rs16969968 allele G - rs680244 allele T) were more likely to respond to active treatment/ had a lower risk of relapse (ability to quit smoking as measured by time to relapse to smoking over 60 days) than those with haplotype 2 that were treated with placebo. The ability to quit cigarette smoking was not significantly different in individuals wi…	Allele G is associated with increased response to Drugs used in nicotine dependence in people with Tobacco Use Disorder.	G			Is	Associated with	increased	response to		in people with	Disease:Tobacco Use Disorder
827922003	827922011	clinical trial	889		UW-TTURC study: individuals motivated to quit smoking, smoke 10 or more cigarettes a day were recruited for the clinical trial received placebo or treatment (nicotine replacement therapy, bupropion or combined treatments) for 8 weeks. Please note; statistics given are for Relative Hazard (not Hazard Ratio) and for the group in the cohort with haplotype 2.	Study Cohort					= 2.7E-8	HR	0.48	0.37	0.62	Unknown	rs680244	CHRNA5	Drugs used in nicotine dependence	22648373	Other	yes	in haplotype analysis; individuals with haplotype 2 (rs16969968 allele G - rs680244 allele T) were more likely to respond to active treatment/ had a lower risk of relapse (ability to quit smoking as measured by time to relapse to smoking over 60 days) than those with haplotype 2 that were treated with placebo. The ability to quit cigarette smoking was not significantly different in individuals wi…	Allele T is associated with increased response to Drugs used in nicotine dependence in people with Tobacco Use Disorder.	T			Is	Associated with	increased	response to		in people with	Disease:Tobacco Use Disorder
827922747	827922756	cohort	209		patients undergoing platinum-based chemotherapy - regimen of cisplatin or carboplatin, and cyclophosphamide or paclitaxel.	Study Cohort						Unknown				East Asian	rs3212986	ERCC1	Platinum compounds	22329723	Efficacy	no	Please note; 5% probability level was considered significant. [stat_test: logistic regression]	Allele A is not associated with decreased response to Platinum compounds in women with Ovarian Neoplasms as compared to allele C.	A			Is	Not associated with	decreased	response to		in women with	Disease:Ovarian Neoplasms		C
827922861	827922872	cohort, retrospective	103		Breast Neoplasms. University of North Carolina Lineberger Comprehensive Cancer Center Breast Cancer Neoadjuvant Database.	Disease						OR	1.98	0.83	4.73	Multiple groups, An original 111 patients self-reported as Caucasian 79;African-American 27 and Other 5.	rs2032582	ABCB1	paclitaxel	22527101	Efficacy	no	This is a C>T/A SNP(positive strand alleles). The OR is given for variant carriers vs. wild-type homozygous patients, without stating which genotypes were found. Response = complete clinical response (cCR). Some patients who had HER2 overexpressing tumors received trastuzumab at the same time as the paclitaxel.	Allele C is not associated with increased response to paclitaxel in women with Breast Neoplasms.	C			Is	Not associated with	increased	response to		in women with	Disease:Breast Neoplasms
978614455	978614509	cohort	160		Derivation cohort. Patients who underwent warfarin therapy for treatment or prevention of thromboembolic diseases.	Study Cohort						Unknown				Central/South Asian	rs9923231	VKORC1	warfarin	22676192	Dosage, Metabolism/PK	not stated	in a dosing algorithm to predict warfarin dosage (included age, BMI, thyroid status, CYP2C9; *2 (rs1799853), *3 (rs1057910), *8 (rs75838422) VKORC1; *3 (rs7294),*4 (rs17708472), -1639G>A (rs9923231, complemented here for the plus strand to give allele T as the variant allele), CYP4F2; V433M (rs2108622), GGCX; G8016A (rs699664).	Allele T is associated with dose of warfarin.	T			Is	Associated with		dose of
978614465	978614513	cohort	160		Derivation cohort. Patients who underwent warfarin therapy for treatment or prevention of thromboembolic diseases.	Study Cohort						Unknown				Central/South Asian	rs2108622	CYP4F2	warfarin	22676192	Dosage, Metabolism/PK	not stated	in a dosing algorithm to predict warfarin dosage (included age, BMI, thyroid status, CYP2C9; *2 (rs1799853), *3 (rs1057910), *8 (rs75838422) VKORC1; *3 (rs7294),*4 (rs17708472), -1639G>A (rs9923231), CYP4F2; V433M (rs2108622), GGCX; G8016A (rs699664).	Allele T is associated with dose of warfarin.	T			Is	Associated with		dose of
978614496	978614505	retrospective	160		Derivation cohort. Patients who underwent warfarin therapy for treatment or prevention of thromboembolic diseases.	Study Cohort						Unknown				Central/South Asian	rs699664	GGCX	warfarin	22676192	Dosage, Metabolism/PK	not stated	in a dosing algorithm to predict warfarin dosage (included age, BMI, thyroid status, CYP2C9; *2 (rs1799853), *3 (rs1057910), *8 (rs75838422) VKORC1; *3 (rs7294),*4 (rs17708472), -1639G>A (rs9923231, complemented here for the plus strand to give allele T as the variant allele), CYP4F2; V433M (rs2108622), GGCX; G8016A (rs699664).	Allele T is associated with dose of warfarin.	T			Is	Associated with		dose of
978614975	978615177	clinical trial	2984		DPP (Diabetes Prevention Program): volunteers: overweight or obese, nondiabetic, with impaired glucose tolerance. 988 were on metformin, 999 Lifestyle changes, 997 placebo. Freq C = 0.424 in Whites, 0.724 in African Americans, 0.401 in Hispanics, 0.516 in Asian/Pacific Islanders, 0.415 in American Indians.	Study Cohort					= 0.13	HR	1.17	0.96	1.42	Multiple groups, Genotyped: 1669 White, 609 African American, 497 Hispanic, 127 Asian, 82 American Indian.	rs11212617	C11orf65	metformin	22751958	Efficacy, Metabolism/PK	no	in people with impaired glucose tolerance. No significant differences found in metformin's effects on insulin sensitivity, fasting glucose,glycated hemoglobin or disposition index.	Allele C is not associated with increased response to metformin as compared to allele A.	C			Is	Not associated with	increased	response to					A
978639678	978639682	GWAS, replication	552		Asthma patients from SARP.	Disease	0.41	T			= 0.22	Unknown				European	rs295137	SPATS2L	salbutamol	22792082	Efficacy	no	These were two attempts to replicate the association (which did not reach significance) noted in the combined group from 6 clinical trials.	Allele T is not associated with response to salbutamol in people with Asthma as compared to allele C.	T			Is	Not associated with		response to		in people with	Disease:Asthma		C
981238152	981238158	cohort	105	44	Here we represent cases = responders, controls = nonresponders. Response assessed by change from baseline in Brief Psychiatric Rating Scale after a 1 year follow-up.	Study Cohort	0.61	A	0.75	A	= 0.02	OR	1.92	1.065	3.48	Central/South Asian	rs1128503	ABCB1	antipsychotics	22909202	Efficacy	yes	Please note: this variant deviated from Hardy-Weinberg equilibrium in a pooled group of responders and non-responders. Alleles have been complemented to the plus chromosomal strand. Allele frequencies displayed significant differences in responders vs non-responders, however genotype frequencies were not significantly different (p=0.08).	Allele G is associated with increased response to antipsychotics in people with Schizophrenia.	G			Is	Associated with	increased	response to		in people with	Disease:Schizophrenia
981238190	981238201	cohort	128	55	cases = responders, controls = nonresponders. Response assessed by change from baseline in Brief Psychiatric Rating Scale after a 1 year follow-up.	Study Cohort	0.63	A	0.75	A	= 0.03	OR	1.728	1.728	2.935	Central/South Asian	rs1045642	ABCB1	antipsychotics	22909202	Efficacy	yes	Please note alleles have been complemented to the plus chromosomal strand. Allele frequencies and genotype frequencies displayed significant differences in responders vs non-responders.	Allele G is associated with increased response to antipsychotics in people with Schizophrenia.	G			Is	Associated with	increased	response to		in people with	Disease:Schizophrenia
981238655	981238660	retrospective	93		CATIE Study - a total of 18 months, patients were initially randomly assigned olanzapine, perphenazine, quetiapine, risperidone or ziprasidone.	Study Cohort					= 1.66E-4	Unknown				European	rs17070785	CSMD1	olanzapine	22920393	Efficacy	yes	as measured by changes in PANSS-T (positive and negative syndrome scale total score), using a mixed model repeated measures approach. Examined 6789 SNPs - p-value of p< or equal to 5x10-4 was considered significant. It was unclear whether the allele was associated with an increased or decreased response to drug.	Allele A is associated with response to olanzapine in people with Schizophrenia.	A			Is	Associated with		response to		in people with	Disease:Schizophrenia
981238661	981238674	retrospective	93		CATIE Study - a total of 18 months, patients were initially randomly assigned olanzapine, perphenazine, quetiapine, risperidone or ziprasidone.	Study Cohort					= 2.07E-4	Unknown				European	rs2247408	PLAGL1	olanzapine	22920393	Efficacy	yes	as measured by changes in PANSS-T (positive and negative syndrome scale total score), using a mixed model repeated measures approach. Examined 6789 SNPs - p-value of p< or equal to 5x10-4 was considered significant. It was unclear whether the allele was associated with an increased or decreased response to drug.	Allele C is associated with response to olanzapine in people with Schizophrenia.	C			Is	Associated with		response to		in people with	Disease:Schizophrenia
981238675	981238688	retrospective	93		CATIE Study - a total of 18 months, patients were initially randomly assigned olanzapine, perphenazine, quetiapine, risperidone or ziprasidone.	Study Cohort					= 2.43E-4	Unknown				European	rs3819811	PLAGL1	olanzapine	22920393	Efficacy	yes	as measured by changes in PANSS-T (positive and negative syndrome scale total score), using a mixed model repeated measures approach. Examined 6789 SNPs - p-value of p< or equal to 5x10-4 was considered significant. It was unclear whether the allele was associated with an increased or decreased response to drug.	Allele A is associated with response to olanzapine in people with Schizophrenia.	A			Is	Associated with		response to		in people with	Disease:Schizophrenia
981238689	981238700	retrospective	93		CATIE Study - a total of 18 months, patients were initially randomly assigned olanzapine, perphenazine, quetiapine, risperidone or ziprasidone.	Study Cohort					= 3.33E-4	Unknown				European	rs221253	PTPRN2	olanzapine	22920393	Efficacy	yes	as measured by changes in PANSS-T (positive and negative syndrome scale total score), using a mixed model repeated measures approach. Examined 6789 SNPs - p-value of p< or equal to 5x10-4 was considered significant. It was unclear whether the allele was associated with an increased or decreased response to drug.	Allele C is associated with response to olanzapine in people with Schizophrenia.	C			Is	Associated with		response to		in people with	Disease:Schizophrenia
981238701	981238706	retrospective	76		CATIE Study - a total of 18 months, patients were initially randomly assigned olanzapine, perphenazine, quetiapine, risperidone or ziprasidone.	Study Cohort					= 7.72E-6	Unknown				European	rs11774231		perphenazine	22920393	Efficacy	yes	as measured by changes in PANSS-T (positive and negative syndrome scale total score), using a mixed model repeated measures approach. Examined 6789 SNPs - p-value of p< or equal to 5x10-4 was considered significant. It was unclear whether the allele was associated with an increased or decreased response to drug.	Allele C is associated with response to perphenazine in people with Schizophrenia.	C			Is	Associated with		response to		in people with	Disease:Schizophrenia
981238707	981238712	retrospective	76		CATIE Study - a total of 18 months, patients were initially randomly assigned olanzapine, perphenazine, quetiapine, risperidone or ziprasidone.	Study Cohort					= 1.69E-5	Unknown				European	rs2278773	PRKCE	perphenazine	22920393	Efficacy	yes	as measured by changes in PANSS-T (positive and negative syndrome scale total score), using a mixed model repeated measures approach. Examined 6789 SNPs - p-value of p< or equal to 5x10-4 was considered significant. It was unclear whether the allele was associated with an increased or decreased response to drug.	Allele C is associated with response to perphenazine in people with Schizophrenia.	C			Is	Associated with		response to		in people with	Disease:Schizophrenia
981238713	981238719	retrospective	76		CATIE Study - a total of 18 months, patients were initially randomly assigned olanzapine, perphenazine, quetiapine, risperidone or ziprasidone.	Study Cohort					= 2.25E-5	Unknown				European	rs17570753	MCPH1	perphenazine	22920393	Efficacy	yes	as measured by changes in PANSS-T (positive and negative syndrome scale total score), using a mixed model repeated measures approach. Examined 6789 SNPs - p-value of p< or equal to 5x10-4 was considered significant. It was unclear whether the allele was associated with an increased or decreased response to drug.	Allele A is associated with response to perphenazine in people with Schizophrenia.	A			Is	Associated with		response to		in people with	Disease:Schizophrenia
981238720	981238725	retrospective	76		CATIE Study - a total of 18 months, patients were initially randomly assigned olanzapine, perphenazine, quetiapine, risperidone or ziprasidone.	Study Cohort					= 2.09E-4	Unknown				European	rs2116971	CDH13	perphenazine	22920393	Efficacy	yes	as measured by changes in PANSS-T (positive and negative syndrome scale total score), using a mixed model repeated measures approach. Examined 6789 SNPs - p-value of p< or equal to 5x10-4 was considered significant. Please note: the allele was reported as C (though this gene is found on the plus chromosomal strand). It was unclear whether the allele was associated with an increased or decreased r…	Allele G is associated with response to perphenazine in people with Schizophrenia.	G			Is	Associated with		response to		in people with	Disease:Schizophrenia
981238726	981238731	retrospective	76		CATIE Study - a total of 18 months, patients were initially randomly assigned olanzapine, perphenazine, quetiapine, risperidone or ziprasidone.	Study Cohort					= 3.41E-4	Unknown				European	rs9952628	SKOR2	perphenazine	22920393	Efficacy	yes	as measured by changes in PANSS-T (positive and negative syndrome scale total score), using a mixed model repeated measures approach. Examined 6789 SNPs - p-value of p< or equal to 5x10-4 was considered significant. It was unclear whether the allele was associated with an increased or decreased response to drug.	Allele G is associated with response to perphenazine in people with Schizophrenia.	G			Is	Associated with		response to		in people with	Disease:Schizophrenia
981238732	981238737	retrospective	76		CATIE Study - a total of 18 months, patients were initially randomly assigned olanzapine, perphenazine, quetiapine, risperidone or ziprasidone.	Study Cohort					= 4.83E-4	Unknown				European	rs11100483	MAML3	perphenazine	22920393	Efficacy	yes	as measured by changes in PANSS-T (positive and negative syndrome scale total score), using a mixed model repeated measures approach. Examined 6789 SNPs - p-value of p< or equal to 5x10-4 was considered significant. It was unclear whether the allele was associated with an increased or decreased response to drug.	Allele A is associated with response to perphenazine in people with Schizophrenia.	A			Is	Associated with		response to		in people with	Disease:Schizophrenia
981238738	981238747	retrospective	94		CATIE Study - a total of 18 months, patients were initially randomly assigned olanzapine, perphenazine, quetiapine, risperidone or ziprasidone.	Study Cohort					= 1.81E-4	Unknown				European	rs35793	KCNMA1	quetiapine	22920393	Efficacy	yes	as measured by changes in PANSS-T (positive and negative syndrome scale total score), using a mixed model repeated measures approach. Examined 6789 SNPs - p-value of p< or equal to 5x10-4 was considered significant. Please note: reported allele was C, this has been complemented to the plus chromosomal strand. It was unclear whether the allele was associated with an increased or decreased response…	Allele G is associated with response to quetiapine in people with Schizophrenia.	G			Is	Associated with		response to		in people with	Disease:Schizophrenia
981238748	981238753	retrospective	97		CATIE Study - a total of 18 months, patients were initially randomly assigned olanzapine, perphenazine, quetiapine, risperidone or ziprasidone.	Study Cohort					= 4.99E-5	Unknown				European	rs9713	PSMD14	risperidone	22920393	Efficacy	yes	as measured by changes in PANSS-T (positive and negative syndrome scale total score), using a mixed model repeated measures approach. Examined 6789 SNPs - p-value of p< or equal to 5x10-4 was considered significant. It was unclear whether the allele was associated with an increased or decreased response to drug.	Allele A is associated with response to risperidone in people with Schizophrenia.	A			Is	Associated with		response to		in people with	Disease:Schizophrenia
981238754	981238759	retrospective	97		CATIE Study - a total of 18 months, patients were initially randomly assigned olanzapine, perphenazine, quetiapine, risperidone or ziprasidone.	Study Cohort					= 1.85E-4	Unknown				European	rs874295	LRP1B	risperidone	22920393	Efficacy	yes	as measured by changes in PANSS-T (positive and negative syndrome scale total score), using a mixed model repeated measures approach. Examined 6789 SNPs - p-value of p< or equal to 5x10-4 was considered significant. Please note: reported allele was C, this has been complemented to the plus chromosomal strand. It was unclear whether the allele was associated with an increased or decreased response…	Allele G is associated with response to risperidone in people with Schizophrenia.	G			Is	Associated with		response to		in people with	Disease:Schizophrenia
981238760	981238766	retrospective	97		CATIE Study - a total of 18 months, patients were initially randomly assigned olanzapine, perphenazine, quetiapine, risperidone or ziprasidone.	Study Cohort					= 2.05E-4	Unknown				European	rs1869295	AGAP1	risperidone	22920393	Efficacy	yes	as measured by changes in PANSS-T (positive and negative syndrome scale total score), using a mixed model repeated measures approach. Examined 6789 SNPs - p-value of p< or equal to 5x10-4 was considered significant. It was unclear whether the allele was associated with an increased or decreased response to drug.	Allele C is associated with response to risperidone in people with Schizophrenia.	C			Is	Associated with		response to		in people with	Disease:Schizophrenia
981238767	981238776	retrospective	97		CATIE Study - a total of 18 months, patients were initially randomly assigned olanzapine, perphenazine, quetiapine, risperidone or ziprasidone.	Study Cohort					= 3.04E-4	Unknown				European	rs1315115	NPAS3	risperidone	22920393	Efficacy	yes	as measured by changes in PANSS-T (positive and negative syndrome scale total score), using a mixed model repeated measures approach. Examined 6789 SNPs - p-value of p< or equal to 5x10-4 was considered significant. Please note: the allele was reported as C (though this gene is found on the plus chromosomal strand). It was unclear whether the allele was associated with an increased or decreased r…	Allele G is associated with response to risperidone in people with Schizophrenia.	G			Is	Associated with		response to		in people with	Disease:Schizophrenia
981238777	981238782	retrospective	97		CATIE Study - a total of 18 months, patients were initially randomly assigned olanzapine, perphenazine, quetiapine, risperidone or ziprasidone.	Study Cohort					= 4.11E-4	Unknown				European	rs3738883	TMEFF2	risperidone	22920393	Efficacy	yes	as measured by changes in PANSS-T (positive and negative syndrome scale total score), using a mixed model repeated measures approach. Examined 6789 SNPs - p-value of p< or equal to 5x10-4 was considered significant. Please note: reported allele was C, this has been complemented to the plus chromosomal strand. It was unclear whether the allele was associated with an increased or decreased response…	Allele G is associated with response to risperidone in people with Schizophrenia.	G			Is	Associated with		response to		in people with	Disease:Schizophrenia
981238783	981238788	retrospective	47		CATIE Study - a total of 18 months, patients were initially randomly assigned olanzapine, perphenazine, quetiapine, risperidone or ziprasidone.	Study Cohort					= 6.29E-5	Unknown				European	rs4925300	CDH4	ziprasidone	22920393	Efficacy	yes	as measured by changes in PANSS-T (positive and negative syndrome scale total score), using a mixed model repeated measures approach. Examined 6789 SNPs - p-value of p< or equal to 5x10-4 was considered significant. It was unclear whether the allele was associated with an increased or decreased response to drug.	Allele A is associated with response to ziprasidone in people with Schizophrenia.	A			Is	Associated with		response to		in people with	Disease:Schizophrenia
981238789	981238795	retrospective	47		CATIE Study - a total of 18 months, patients were initially randomly assigned olanzapine, perphenazine, quetiapine, risperidone or ziprasidone.	Study Cohort					= 1.3E-4	Unknown				European	rs1546519	LYN	ziprasidone	22920393	Efficacy	yes	as measured by changes in PANSS-T (positive and negative syndrome scale total score), using a mixed model repeated measures approach. Examined 6789 SNPs - p-value of p< or equal to 5x10-4 was considered significant. Please note: reported allele was C, this has been complemented to the plus chromosomal strand. It was unclear whether the allele was associated with an increased or decreased response…	Allele G is associated with response to ziprasidone in people with Schizophrenia.	G			Is	Associated with		response to		in people with	Disease:Schizophrenia
981238796	981238802	cohort	47		CATIE Study - a total of 18 months, patients were initially randomly assigned olanzapine, perphenazine, quetiapine, risperidone or ziprasidone.	Study Cohort					= 4.41E-4	Unknown				European	rs17194378	CNTN4	ziprasidone	22920393	Efficacy	yes	as measured by changes in PANSS-T (positive and negative syndrome scale total score), using a mixed model repeated measures approach. Examined 6789 SNPs - p-value of p< or equal to 5x10-4 was considered significant. It was unclear whether the allele was associated with an increased or decreased response to drug.	Allele A is associated with response to ziprasidone in people with Schizophrenia.	A			Is	Associated with		response to		in people with	Disease:Schizophrenia
981238803	981238808	retrospective	47		CATIE Study - a total of 18 months, patients were initially randomly assigned olanzapine, perphenazine, quetiapine, risperidone or ziprasidone.	Study Cohort					= 4.79E-4	Unknown				European	rs9585618	NALCN	ziprasidone	22920393	Efficacy	yes	as measured by changes in PANSS-T (positive and negative syndrome scale total score), using a mixed model repeated measures approach. Examined 6789 SNPs - p-value of p< or equal to 5x10-4 was considered significant. It was unclear whether the allele was associated with an increased or decreased response to drug.	Allele C is associated with response to ziprasidone in people with Schizophrenia.	C			Is	Associated with		response to		in people with	Disease:Schizophrenia
981238818	981238832	cohort	628		validation of the EU-PACT algorithm for predicting dosage, using the Rotterdam Study cohort.	Study Cohort	0.38	A				Unknown				Multiple groups, Reported that approximately 99% of patients were Caucasian in this cohort.	rs9934438	VKORC1	acenocoumarol	22920394	Dosage	not stated		Allele A is associated with dose of acenocoumarol in people with a stable maintenance dose.	A			Is	Associated with		dose of		in people with	Other:a stable maintenance dose
981239462	1184136137	case series	1			Unknown						OR				Unknown	rs104894539	VKORC1	warfarin	14765194	Dosage	not stated	This rare (<0.1%) missense mutation in VKORC1 gene confers warfarin resistance phenotype. Individuals carrying this mutation require higher dose of warfarin (14mg/d). VKORC1: V29L; Val29Leu	Allele A is associated with increased dose of warfarin as compared to allele C.	A			Is	Associated with	increased	dose of					C
981239471	1184136139	case series	1			Unknown						OR				Unknown	rs104894541	VKORC1	warfarin	14765194	Dosage	not stated	This rare (<0.1%) missense mutation in VKORC1 gene confers warfarin resistance phenotype. Individuals carrying this mutation require higher dose of warfarin (32-36mg/d). VKORC1:R58G; Arg58Gly	Allele C is associated with increased dose of warfarin as compared to allele T.	C			Is	Associated with	increased	dose of					T
981239480	1184136143	case series	1			Unknown						OR				Unknown	rs104894540	VKORC1	warfarin	14765194	Dosage	not stated	Allele G (Val45Ala) is associated with severe warfarin resistance, may require a higher dose (INR never reached)	Allele G is associated with increased dose of warfarin as compared to allele A.	G			Is	Associated with	increased	dose of					A
981239489	1184136141	case series	1			Unknown						OR				Unknown	rs104894542	VKORC1	warfarin	14765194	Dosage	not stated	Leu128Arg variant confers severe warfarin resistance. Daily dose >45mg	Allele C is associated with increased dose of warfarin as compared to allele A.	C			Is	Associated with	increased	dose of					A
981239905	981239913	cohort, prospective	191		warfarin maintenance treatment at tertiary care centre (Sheba Medical Center). 2 cohorts, 1 enrolled in 2004 and one in 2010-11. Consecutive patients.	Drug	0.319	T			= 0.7	Unknown				Near Eastern	rs2108622	CYP4F2	warfarin	22871975	Dosage	no		Allele C is not associated with increased dose of warfarin in people with warfarin maintenance treatment as compared to allele T.	C			Is	Not associated with	increased	dose of		in people with	Other:warfarin maintenance treatment		T
981239981	981239991	cohort	58		Plasma samples from epilepsy patients. 18 were taking just carbamazepine, and 40 were also taking other antiepileptic drugs.	Disease	0.453	C			= 0.0241	Unknown				East Asian	rs1051740	EPHX1	carbamazepine	15692831	Dosage, Metabolism/PK	yes		Allele C is associated with increased metabolism of carbamazepine in people with Epilepsy as compared to allele T.	C			Is	Associated with	increased	metabolism of		in people with	Disease:Epilepsy		T
981344263	981344269	cohort, GWAS	398		PGRN-AMPS WNH (frequencies for cases = responders at 8weeks, controls = non-responders)	Study Cohort	0.22	C	0.39	C	= 1.04E-6	OR	0.43			European	rs11144870	RFK	citalopram, escitalopram	22907730	Efficacy	no	No SNP reached the genome-wide level of significance (P<10-7), although this variant was shown in functional molecular experiments to influence transcription by a reporter gene assay and to alter nuclear protein binding using an electrophoretic mobility shift assay.	Allele T is associated with decreased response to citalopram or escitalopram in people with Depressive Disorder, Major as compared to allele C.	T			Is	Associated with	decreased	response to	or	in people with	Disease:Major Depressive Disorder		C
981345436	981345449	clinical trial	375		subset of PEAR Trial (NCT00246519). Hypertension.	Disease					= 0.026	Unknown				Multiple groups, mostly Whites and Blacks.	rs2960306	GRK4	atenolol	22949529	Efficacy	yes	This decrease in response was only significant* when considered as part of a haplotype with rs1024323. The finding was that increasing copies of rs2960306T-rs1024323T haplotype were associated with significantly reduced atenolol-induced diastolic blood pressure lowering (-9.1±6.8 versus -6.8±7.1 versus -5.3±6.4 mm Hg in participants with 0, 1, and 2 copies respectively). Analysis of the SNP alone…	Allele T is associated with decreased response to atenolol in people with Hypertension as compared to allele G.	T			Is	Associated with	decreased	response to		in people with	Disease:Hypertension		G
981345450	981345461	clinical trial	378		subset of PEAR Trial(NCT00246519). Hypertension.	Disease					= 0.0088	Unknown				Multiple groups, mostly Whites and Blacks.	rs1024323	GRK4	atenolol	22949529	Efficacy	yes	This decrease in response was only significant* when considered as part of a haplotype with rs2960306. The finding was that increasing copies of rs2960306T-rs1024323T haplotype were associated with significantly reduced atenolol-induced diastolic blood pressure lowering (-9.1±6.8 versus -6.8±7.1 versus -5.3±6.4 mm Hg in participants with 0, 1, and 2 copies respectively). Analysis of the SNP alone…	Allele T is associated with decreased response to atenolol in people with Hypertension as compared to allele C.	T			Is	Associated with	decreased	response to		in people with	Disease:Hypertension		C
981345462	981345474	clinical trial	380		subset of PEAR Trial (NCT00246519). Hypertension.	Disease						Unknown				Multiple groups, mostly Blacks, Whites	rs1801058	GRK4	atenolol	22949529	Efficacy	no	This was described as a trend but not significant.	Allele T is associated with decreased response to atenolol in people with Hypertension as compared to allele C.	T			Is	Associated with	decreased	response to		in people with	Disease:Hypertension		C
981352439	981352446	case/control	78	70	Rheumatoid Arthritis	Disease						Unknown				European	rs1061622	TNFRSF1B	infliximab	18565259	Efficacy	yes	Only the abstract of this article is available.	Allele G is associated with decreased response to infliximab in people with Arthritis, Rheumatoid as compared to allele T.	G			Is	Associated with	decreased	response to		in people with	Disease:Rheumatoid arthritis		T
981417467	981417701	cohort, meta-analysis	1516		Rheumatoid Arthritis. Meta-analysis including CORRONA plus nine other cohorts (international).	Study Cohort						Unknown				European	rs10919563	PTPRC	adalimumab, etanercept, infliximab, Tumor necrosis factor alpha (TNF-alpha) inhibitors	23007924	Efficacy	no		Allele A is not associated with response to adalimumab, etanercept, infliximab or Tumor necrosis factor alpha (TNF-alpha) inhibitors in people with Arthritis, Rheumatoid as compared to allele G.	A			Is	Not associated with		response to	or	in people with	Disease:Rheumatoid arthritis		G
981417474	981417596	cohort, meta-analysis	1516		Rheumatoid Arthritis. Meta-analysis including CORRONA plus nine other cohorts (international).	Disease					= 0.143	Unknown				European	rs2812378	CCL21	adalimumab, etanercept, infliximab, Tumor necrosis factor alpha (TNF-alpha) inhibitors	23007924	Efficacy	no	In the meta-analysis, there was a nominal association of this SNP with change in disease activity score, though it's not clear with which allele. The association did not survive correction for multiple testing.	Allele A is not associated with response to adalimumab, etanercept, infliximab or Tumor necrosis factor alpha (TNF-alpha) inhibitors in people with Arthritis, Rheumatoid as compared to allele G.	A			Is	Not associated with		response to	or	in people with	Disease:Rheumatoid arthritis		G
981417478	981417699	cohort, meta-analysis	1516		Rheumatoid Arthritis. Meta-analysis including CORRONA plus nine other cohorts (international).	Disease						Unknown				European	rs11586238	GAPDHP64	adalimumab, etanercept, infliximab, Tumor necrosis factor alpha (TNF-alpha) inhibitors	23007924	Efficacy	no		Allele C is not associated with response to adalimumab, etanercept, infliximab or Tumor necrosis factor alpha (TNF-alpha) inhibitors in people with Arthritis, Rheumatoid as compared to allele G.	C			Is	Not associated with		response to	or	in people with	Disease:Rheumatoid arthritis		G
981417482	981417727	cohort, meta-analysis	1516		Rheumatoid Arthritis. Meta-analysis including CORRONA plus nine other cohorts (international).	Disease						Unknown				European	rs4810485	CD40	adalimumab, etanercept, infliximab, Tumor necrosis factor alpha (TNF-alpha) inhibitors	23007924	Efficacy	no		Allele T is not associated with response to adalimumab, etanercept, infliximab or Tumor necrosis factor alpha (TNF-alpha) inhibitors in people with Arthritis, Rheumatoid as compared to allele G.	T			Is	Not associated with		response to	or	in people with	Disease:Rheumatoid arthritis		G
981417489	981417707	cohort, meta-analysis	1516		Rheumatoid Arthritis. Meta-analysis including CORRONA plus nine other cohorts (international).	Disease						Unknown				European	rs3087243	CTLA4	adalimumab, etanercept, infliximab, Tumor necrosis factor alpha (TNF-alpha) inhibitors	23007924	Efficacy	no		Allele A is not associated with response to adalimumab, etanercept, infliximab or Tumor necrosis factor alpha (TNF-alpha) inhibitors in people with Arthritis, Rheumatoid as compared to allele G.	A			Is	Not associated with		response to	or	in people with	Disease:Rheumatoid arthritis		G
981417494	981417705	cohort, meta-analysis	1516		Rheumatoid Arthritis. Meta-analysis including CORRONA plus nine other cohorts (international).	Disease						Unknown				European	rs7574865	STAT4	adalimumab, etanercept, infliximab, Tumor necrosis factor alpha (TNF-alpha) inhibitors	23007924	Efficacy	no		Allele T is not associated with response to adalimumab, etanercept, infliximab or Tumor necrosis factor alpha (TNF-alpha) inhibitors in people with Arthritis, Rheumatoid as compared to allele G.	T			Is	Not associated with		response to	or	in people with	Disease:Rheumatoid arthritis		G
981417500	981417721	cohort, meta-analysis	1516		Rheumatoid Arthritis. Meta-analysis including CORRONA plus nine other cohorts (international).	Disease						Unknown				European	rs3761847	TRAF1	adalimumab, etanercept, infliximab, Tumor necrosis factor alpha (TNF-alpha) inhibitors	23007924	Efficacy	no		Allele A is not associated with response to adalimumab, etanercept, infliximab or Tumor necrosis factor alpha (TNF-alpha) inhibitors in people with Arthritis, Rheumatoid as compared to allele G.	A			Is	Not associated with		response to	or	in people with	Disease:Rheumatoid arthritis		G
981417506	981417703	cohort, meta-analysis	1516		Rheumatoid Arthritis. Meta-analysis including CORRONA plus nine other cohorts (international).	Disease						Unknown				European	rs13031237	REL	adalimumab, etanercept, infliximab, Tumor necrosis factor alpha (TNF-alpha) inhibitors	23007924	Efficacy	no		Allele T is not associated with response to adalimumab, etanercept, infliximab or Tumor necrosis factor alpha (TNF-alpha) inhibitors in people with Arthritis, Rheumatoid as compared to allele G.	T			Is	Not associated with		response to	or	in people with	Disease:Rheumatoid arthritis		G
981417516	981417725	cohort, meta-analysis	1516		Rheumatoid Arthritis. Meta-analysis including CORRONA plus nine other cohorts (international).	Disease						Unknown				European	rs4750316	PRKCQ	adalimumab, etanercept, infliximab, Tumor necrosis factor alpha (TNF-alpha) inhibitors	23007924	Efficacy	no		Allele C is not associated with response to adalimumab, etanercept, infliximab or Tumor necrosis factor alpha (TNF-alpha) inhibitors in people with Arthritis, Rheumatoid as compared to allele G.	C			Is	Not associated with		response to	or	in people with	Disease:Rheumatoid arthritis		G
981417521	981417697	cohort, meta-analysis	1516		Rheumatoid Arthritis. Meta-analysis including CORRONA plus nine other cohorts (international).	Disease						Unknown				European	rs2476601	PTPN22	adalimumab, etanercept, infliximab, Tumor necrosis factor alpha (TNF-alpha) inhibitors	23007924	Efficacy	no		Allele A is not associated with response to adalimumab, etanercept, infliximab or Tumor necrosis factor alpha (TNF-alpha) inhibitors in people with Arthritis, Rheumatoid as compared to allele G.	A			Is	Not associated with		response to	or	in people with	Disease:Rheumatoid arthritis		G
981417541	981417723	cohort, meta-analysis	1516		Rheumatoid Arthritis. Meta-analysis including CORRONA plus nine other cohorts (international).	Disease						Unknown				European	rs2104286	IL2RA	adalimumab, etanercept, infliximab, Tumor necrosis factor alpha (TNF-alpha) inhibitors	23007924	Efficacy	no		Allele C is not associated with response to adalimumab, etanercept, infliximab or Tumor necrosis factor alpha (TNF-alpha) inhibitors in people with Arthritis, Rheumatoid as compared to allele T.	C			Is	Not associated with		response to	or	in people with	Disease:Rheumatoid arthritis		T
981417547	981417717	cohort, meta-analysis	1516		Rheumatoid Arthritis. Meta-analysis including CORRONA plus nine other cohorts (international).	Disease						Unknown				European	rs394581	TAGAP	adalimumab, etanercept, infliximab, Tumor necrosis factor alpha (TNF-alpha) inhibitors	23007924	Efficacy	no		Allele C is not associated with response to adalimumab, etanercept, infliximab or Tumor necrosis factor alpha (TNF-alpha) inhibitors in people with Arthritis, Rheumatoid as compared to allele T.	C			Is	Not associated with		response to	or	in people with	Disease:Rheumatoid arthritis		T
981417557	981417713	cohort, meta-analysis	1516		Rheumatoid Arthritis. Meta-analysis including CORRONA plus nine other cohorts (international).	Disease						Unknown				European	rs10499194	SH3BP2	adalimumab, etanercept, infliximab, Tumor necrosis factor alpha (TNF-alpha) inhibitors	23007924	Efficacy	no		Allele C is not associated with response to adalimumab, etanercept, infliximab or Tumor necrosis factor alpha (TNF-alpha) inhibitors in people with Arthritis, Rheumatoid as compared to genotype G.	C			Is	Not associated with		response to	or	in people with	Disease:Rheumatoid arthritis		G
981417561	981417711	cohort, meta-analysis	1516		Rheumatoid Arthritis. Meta-analysis including CORRONA plus nine other cohorts (international).	Disease						Unknown				European	rs548234	PRDM1	adalimumab, etanercept, infliximab, Tumor necrosis factor alpha (TNF-alpha) inhibitors	23007924	Efficacy	no		Allele C is not associated with response to adalimumab, etanercept, infliximab or Tumor necrosis factor alpha (TNF-alpha) inhibitors in people with Arthritis, Rheumatoid as compared to allele T.	C			Is	Not associated with		response to	or	in people with	Disease:Rheumatoid arthritis		T
981417565	981417719	cohort, meta-analysis	1516		Rheumatoid Arthritis. Meta-analysis including CORRONA plus nine other cohorts (international).	Disease						Unknown				European	rs2736340	BLK	adalimumab, etanercept, infliximab, Tumor necrosis factor alpha (TNF-alpha) inhibitors	23007924	Efficacy	no		Allele C is not associated with response to adalimumab, etanercept, infliximab or Tumor necrosis factor alpha (TNF-alpha) inhibitors in people with Arthritis, Rheumatoid as compared to allele T.	C			Is	Not associated with		response to	or	in people with	Disease:Rheumatoid arthritis		T
981417569	981417709	cohort, meta-analysis	1516		Rheumatoid Arthritis. Meta-analysis including CORRONA plus nine other cohorts (international).	Disease						Unknown				European	rs6822844	IL2	adalimumab, etanercept, infliximab, Tumor necrosis factor alpha (TNF-alpha) inhibitors	23007924	Efficacy	no		Allele G is not associated with response to adalimumab, etanercept, infliximab or Tumor necrosis factor alpha (TNF-alpha) inhibitors in people with Arthritis, Rheumatoid as compared to allele T.	G			Is	Not associated with		response to	or	in people with	Disease:Rheumatoid arthritis		T
981417573	981417729	cohort, meta-analysis	1516		Rheumatoid Arthritis. Meta-analysis including CORRONA plus nine other cohorts (international).	Disease						Unknown				European	rs3218253	IL2RB	adalimumab, etanercept, infliximab, Tumor necrosis factor alpha (TNF-alpha) inhibitors	23007924	Efficacy	no		Allele A is not associated with response to adalimumab, etanercept, infliximab or Tumor necrosis factor alpha (TNF-alpha) inhibitors in people with Arthritis, Rheumatoid as compared to allele G.	A			Is	Not associated with		response to	or	in people with	Disease:Rheumatoid arthritis		G
981417578	981417715	cohort, meta-analysis	1516		Rheumatoid Arthritis. Meta-analysis including CORRONA plus nine other cohorts (international).	Disease						Unknown				European	rs6920220	SH3BP2	adalimumab, etanercept, infliximab, Tumor necrosis factor alpha (TNF-alpha) inhibitors	23007924	Efficacy	no		Allele A is not associated with response to adalimumab, etanercept, infliximab or Tumor necrosis factor alpha (TNF-alpha) inhibitors in people with Arthritis, Rheumatoid as compared to allele G.	A			Is	Not associated with		response to	or	in people with	Disease:Rheumatoid arthritis		G
981417582	981417590	cohort	233		Consortium of Rheumatology Researchers of North America (CORRONA) RA Registry	Disease					= 0.1	Unknown				European	rs1980422	CD28	adalimumab, etanercept, infliximab, Tumor necrosis factor alpha (TNF-alpha) inhibitors	23007924	Efficacy	no	There was a nominal association with disease activity improvement in the CORRONA cohort, though it's not clear with which allele, but the association was not significant after correction for multiple testing.	Allele C is not associated with response to adalimumab, etanercept, infliximab or Tumor necrosis factor alpha (TNF-alpha) inhibitors in people with Arthritis, Rheumatoid as compared to allele T.	C			Is	Not associated with		response to	or	in people with	Disease:Rheumatoid arthritis		T
981417773	981417784		80		Asthma	Disease						Unknown				Multiple groups	rs2306168	SLCO2B1	montelukast	19151602	Efficacy	no	Also not associated with plasma concentration of montelukast.	Allele C is not associated with response to montelukast in people with Asthma as compared to allele T.	C			Is	Not associated with		response to		in people with	Disease:Asthma		T
981419976	981419986	cohort	125	54	cases = responders, controls = nonresponders. Response assessed by change from baseline in Brief Psychiatric Rating Scale after a 1 year follow-up.	Study Cohort	0.63	A	0.75	A	= 0.05	Unknown				Central/South Asian	rs2032582	ABCB1	antipsychotics	22909202	Efficacy	not stated	Please note alleles have been complemented to the plus chromosomal strand. Genotype frequencies displayed significant differences in responders vs non-responders but not allele frequencies (p=0.129).	Allele C is associated with increased response to antipsychotics in people with Schizophrenia.	C			Is	Associated with	increased	response to		in people with	Disease:Schizophrenia
981474986	981474994	cohort	50		Forty-five patients presented with large-cell lymphoma, three patients with Burkitts lymphoma and two patients with acute lymphoblastic leukaemia	Disease	0.18	A				Unknown				Unknown	rs2273697	ABCC2	methotrexate	23069858	Metabolism/PK	no		Allele A is not associated with clearance of methotrexate in people with Lymphoma.	A			Is	Not associated with		clearance of		in people with	Disease:Lymphoma
981474995	981475003	cohort	50		Forty-five patients presented with large-cell lymphoma, three patients with Burkitts lymphoma and two patients with acute lymphoblastic leukaemia	Disease	0.08	A				Unknown				Unknown	rs17222723	ABCC2	methotrexate	23069858	Metabolism/PK	no		Allele A is not associated with clearance of methotrexate in people with Lymphoma.	A			Is	Not associated with		clearance of		in people with	Disease:Lymphoma
981475009	981475016	cohort	50		Forty-five patients presented with large-cell lymphoma, three patients with Burkitts lymphoma and two patients with acute lymphoblastic leukaemia	Disease	0.33	T				Unknown				Unknown	rs3740066	ABCC2	methotrexate	23069858	Metabolism/PK	no		Allele T is not associated with clearance of methotrexate in people with Lymphoma.	T			Is	Not associated with		clearance of		in people with	Disease:Lymphoma
981475017	981475025	cohort	50		Forty-five patients presented with large-cell lymphoma, three patients with Burkitts lymphoma and two patients with acute lymphoblastic leukaemia	Disease	0.08	A				Unknown				Unknown	rs8187710	ABCC2	methotrexate	23069858	Metabolism/PK	no		Allele A is not associated with clearance of methotrexate in people with Lymphoma.	A			Is	Not associated with		clearance of		in people with	Disease:Lymphoma
981477489	981477498	cohort, retrospective	330		Chronic Plaque Psoriasis	Disease						Unknown				Multiple groups, 94% "Caucasian"; 6% "Chinese or Asian"	rs2372536	ATIC	methotrexate	19016697	Efficacy	no	250 responders; 80 non-responders. Bonferroni-corrected p > 0.05	Allele C is not associated with response to methotrexate in people with Psoriasis as compared to allele G.	C			Is	Not associated with		response to		in people with	Disease:Psoriasis		G
981477559	981477566	clinical trial	70		Kidney Transplantation	Disease						Unknown				Unknown	rs7311358	SLCO1B3	mycophenolate mofetil	19890249	Metabolism/PK	yes	This association was found for the haplotype of 334T>G/699G>A (rs4149117G/rs7311358A). Patients were also treated with sirolimus or tacrolimus (results did not differ between these treatments so were pooled).	Allele A is associated with decreased clearance of mycophenolate mofetil in people with Kidney Transplantation as compared to allele G.	A			Is	Associated with	decreased	clearance of		in people with	Disease:Kidney Transplantation		G
981477567	981477574	clinical trial	115		Renal Transplantation	Disease						Unknown				Unknown	rs7311358	SLCO1B3	mycophenolate mofetil	19890249	Metabolism/PK	no	This finding is for patients also treated with cyclosporine.	Allele A is not associated with clearance of mycophenolate mofetil in people with Kidney Transplantation as compared to allele G.	A			Is	Not associated with		clearance of		in people with	Disease:Kidney Transplantation		G
981477575	981477582	clinical trial	115		Kidney Transplantation	Disease						Unknown				Unknown	rs4149117	SLCO1B3	mycophenolate mofetil	19890249	Metabolism/PK	no	This finding is for patients also treated with cyclosporine.	Allele G is not associated with clearance of mycophenolate mofetil in people with Kidney Transplantation as compared to allele T.	G			Is	Not associated with		clearance of		in people with	Disease:Kidney Transplantation		T
981477583	981477588	cohort	172		Hepatitis C, Chronic	Disease					< 0.05	Unknown				East Asian	rs8105790	IFNL3	peginterferon alfa-2a, ribavirin	19749757	Efficacy	yes	The associated allele is not explicitly stated, so I assumed that the association was with the minor allele, and dbSNP lists C as the minor allele in Asians.	Allele C is associated with increased response to peginterferon alfa-2a and ribavirin in people with Hepatitis C, Chronic as compared to allele T.	C			Is	Associated with	increased	response to	and	in people with	Disease:Chronic hepatitis C virus infection		T
981477593	981477597	cohort	172		Hepatitis C, Chronic	Disease					< 0.05	Unknown				East Asian	rs11881222	IFNL3	peginterferon alfa-2a, ribavirin	19749757	Efficacy	yes	The associated allele is not explicitly stated, so I assumed that the association was with minor allele, and dbSNP lists G as the minor allele in Asians.	Allele G is associated with increased response to peginterferon alfa-2a and ribavirin in people with Hepatitis C, Chronic as compared to allele A.	G			Is	Associated with	increased	response to	and	in people with	Disease:Chronic hepatitis C virus infection		A
981477599	981477604	cohort	172		Hepatitis C, Chronic	Disease					< 0.05	Unknown				East Asian	rs8103142	IFNL3	peginterferon alfa-2a, ribavirin	19749757	Efficacy	yes	Actually, the associated allele is not stated, so I assumed that the association was with the minor allele, but it is not clear from dbSNP which is the minor allele in Asians.	Allele C is associated with increased response to peginterferon alfa-2a and ribavirin in people with Hepatitis C, Chronic as compared to allele T.	C			Is	Associated with	increased	response to	and	in people with	Disease:Chronic hepatitis C virus infection		T
981477606	981477609	cohort	172		Hepatitis C, Chronic	Disease					< 0.05	Unknown				East Asian	rs28416813	IFNL3	peginterferon alfa-2a, ribavirin	19749757	Efficacy	yes	Actually, the associated allele is not stated, so I assumed that the association was with the minor allele, but it is not clear from dbSNP which is the minor allele in Asians.	Allele C is associated with increased response to peginterferon alfa-2a and ribavirin in people with Hepatitis C, Chronic as compared to allele G.	C			Is	Associated with	increased	response to	and	in people with	Disease:Chronic hepatitis C virus infection		G
981477611	981477613	cohort	172		Hepatitis C, Chronic	Disease					< 0.05	Unknown				East Asian	rs4803219	IFNL3	peginterferon alfa-2a, ribavirin	19749757	Efficacy	yes	Actually, the associated allele is not stated, so I assumed that association was with the minor allele, but it is not clear from dbSNP which is the minor allele in Asians.	Allele C is associated with increased response to peginterferon alfa-2a and ribavirin in people with Hepatitis C, Chronic as compared to allele T.	C			Is	Associated with	increased	response to	and	in people with	Disease:Chronic hepatitis C virus infection		T
981477615	981477618	cohort	172		Hepatitis C, Chronic	Disease					< 0.05	Unknown				East Asian	rs7248668	IFNL3	peginterferon alfa-2a, ribavirin	19749757	Efficacy	yes	The associated allele is not explicitly stated, so I assumed that the association was with minor allele, and dbSNP lists A as the minor allele in Asians.	Allele A is associated with increased response to peginterferon alfa-2a and ribavirin in people with Hepatitis C, Chronic as compared to allele G.	A			Is	Associated with	increased	response to	and	in people with	Disease:Chronic hepatitis C virus infection		G
981477870	981477878	cohort	1074		Depression. STAR*D cohort.	Disease						Unknown				European	rs25531	SLC6A4	citalopram	18618621	Efficacy	no		Allele C is not associated with response to citalopram in people with Depression as compared to allele T.	C			Is	Not associated with		response to		in people with	Disease:Depression		T
981478035	981478069	cohort	37		pediatric ALL	Disease					= 0.021	Unknown				European	rs10994982	ARID5B	methotrexate	19684603	Metabolism/PK	yes	A was associated with greater methotrexate polyglutamate accumulation in lymphoblasts from patients with B-hyperdiploid ALL.	Allele A is associated with decreased clearance of methotrexate in children with Precursor Cell Lymphoblastic Leukemia-Lymphoma as compared to allele G.	A	Pediatric		Is	Associated with	decreased	clearance of		in children with	Disease:Acute lymphoblastic leukemia		G
981478172	981478183	cohort	88		Patients with Age Related Macular Degeneration who were treated with photodynamic therapy	Study Cohort	0.489	C				Unknown				Unknown	rs1061170	CFH	Photodynamic therapy	18050121	Efficacy	no	Although allele T seems to be protective against development of macular degeneration, response to PDT was not different among subjects with different genotypes.	Allele T is not associated with increased response to photodynamic therapy in people with Macular Degeneration as compared to allele C.	T			Is	Not associated with	increased	response to		in people with	Disease:Macular Degeneration		C
981478735	981478793	cohort	157		Adult ADHD	Age Group	0.51	A			= 0.87	Unknown				European	rs11568817	HTR1B	methylphenidate	23131881	Efficacy	no		Allele C is not associated with response to methylphenidate in people with Attention Deficit Disorder with Hyperactivity as compared to allele A.	C			Is	Not associated with		response to		in people with	Disease:Attention Deficit Disorder with Hyperactivity		A
981478739	981478791	cohort	153		Adult ADHD	Age Group	0.74	G			= 0.75	Unknown				European	rs6296	HTR1B	methylphenidate	23131881	Efficacy	no		Allele C is not associated with response to methylphenidate in people with Attention Deficit Disorder with Hyperactivity as compared to allele G.	C			Is	Not associated with		response to		in people with	Disease:Attention Deficit Disorder with Hyperactivity		G
981478817	981478821	cohort	158		Adult ADHD	Age Group	0.25	T			= 0.81	Unknown				European	rs4570625	TPH2	methylphenidate	23131881	Efficacy	no		Allele T is not associated with response to methylphenidate in people with Attention Deficit Disorder with Hyperactivity as compared to allele G.	T			Is	Not associated with		response to		in people with	Disease:Attention Deficit Disorder with Hyperactivity		G
981478829	981478842	cohort	164		Adult ADHD	Age Group	0.46	A			= 0.26	Unknown				European	rs4680	COMT	methylphenidate	23131881	Efficacy	no		Allele A is not associated with response to methylphenidate in people with Attention Deficit Disorder with Hyperactivity as compared to allele G.	A			Is	Not associated with		response to		in people with	Disease:Attention Deficit Disorder with Hyperactivity		G
981478948	981478957	prospective	204	311	Dx: focal symptomatic or cryptogenic epilepsy	Disease	0.505	C	0.492	C	= 0.686	OR	1			European	rs3812718	SCN1A	carbamazepine, oxcarbazepine	21561445	Dosage, Efficacy	no	"Case/Control" numbers are for drug-responsive vs. drug-resistant patients. More patients were taking carbamazepine than oxcarbazepine, and these groups were pooled for analysis.	Allele C is not associated with response to carbamazepine or oxcarbazepine in people with Epilepsy as compared to allele T.	C			Is	Not associated with		response to	or	in people with	Disease:Epilepsy		T
981479707	981479716	clinical trial	235		Schizophrenia	Disease	0.31	A			= 0.176	Unknown				Multiple groups, subset of CATIE-SZ. multiple U.S. sites. 161 White, 74 African American.	rs472660	CYP3A43	ziprasidone	21519338	Metabolism/PK	no		Allele A is not associated with increased clearance of ziprasidone in people with Schizophrenia as compared to allele G.	A			Is	Not associated with	increased	clearance of		in people with	Disease:Schizophrenia		G
981479718	981479722	clinical trial	235		Schizophrenia	Disease						Unknown				Multiple groups, subset of CATIE-SZ. multiple U.S. sites. 161 White, 74 African American.	rs2472300	CYP1A2	olanzapine	21519338	Metabolism/PK	no		Allele A is not associated with clearance of olanzapine in people with Schizophrenia as compared to allele G.	A			Is	Not associated with		clearance of		in people with	Disease:Schizophrenia		G
981479724	981479728	clinical trial	235		Schizophrenia	Disease						Unknown				Multiple groups, subset of CATIE-SZ. multiple U.S. sites. 161 White, 74 African American.	rs2069522	CYP1A2	olanzapine	21519338	Metabolism/PK	no		Allele C is not associated with clearance of olanzapine in people with Schizophrenia as compared to allele T.	C			Is	Not associated with		clearance of		in people with	Disease:Schizophrenia		T
981479730	981479735	clinical trial	235		Schizophrenia	Disease						Unknown				Multiple groups, subset of CATIE-SZ. multiple U.S. sites. 161 White, 74 African American.	rs2069526	CYP1A2	olanzapine	21519338	Metabolism/PK	no		Allele G is not associated with clearance of olanzapine in people with Schizophrenia as compared to allele T.	G			Is	Not associated with		clearance of		in people with	Disease:Schizophrenia		T
981479737	981479742	clinical trial	235		Schizophrenia	Disease						Unknown				Multiple groups, subset of CATIE-SZ. multiple U.S. sites. 161 White, 74 African American.	rs4646425	CYP1A2	olanzapine	21519338	Metabolism/PK	no		Allele C is not associated with clearance of olanzapine in people with Schizophrenia as compared to allele T.	C			Is	Not associated with		clearance of		in people with	Disease:Schizophrenia		T
981479744	981479747	clinical trial	235		Schizophrenia	Disease						Unknown				Multiple groups, subset of CATIE-SZ. multiple U.S. sites. 161 White, 74 African American.	rs11631682		olanzapine	21519338	Metabolism/PK	no		Allele A is not associated with clearance of olanzapine in people with Schizophrenia as compared to allele G.	A			Is	Not associated with		clearance of		in people with	Disease:Schizophrenia		G
981479749	981479754	clinical trial	235		Schizophrenia	Disease						Unknown				Multiple groups, subset of CATIE-SZ. multiple U.S. sites. 161 White, 74 African American.	rs6002616		olanzapine	21519338	Metabolism/PK	no		Allele A is not associated with clearance of olanzapine in people with Schizophrenia as compared to allele G.	A			Is	Not associated with		clearance of		in people with	Disease:Schizophrenia		G
981479756	981479761	clinical trial	235		Schizophrenia	Disease						Unknown				Multiple groups, subset of CATIE-SZ. multiple U.S. sites. 161 White, 74 African American.	rs9306356		olanzapine	21519338	Metabolism/PK	no		Allele C is not associated with clearance of olanzapine in people with Schizophrenia as compared to allele T.	C			Is	Not associated with		clearance of		in people with	Disease:Schizophrenia		T
981479763	981479766	clinical trial	235		Schizophrenia	Disease						Unknown				Multiple groups, subset of CATIE-SZ. multiple U.S. sites. 161 White, 74 African American.	rs2213712		olanzapine	21519338	Metabolism/PK	no		Allele C is not associated with clearance of olanzapine in people with Schizophrenia as compared to allele G.	C			Is	Not associated with		clearance of		in people with	Disease:Schizophrenia		G
981479768	981479771	clinical trial	235		Schizophrenia	Disease						Unknown				Multiple groups, subset of CATIE-SZ. multiple U.S. sites. 161 White, 74 African American.	rs2859228		olanzapine	21519338	Metabolism/PK	no		Allele A is not associated with clearance of olanzapine in people with Schizophrenia as compared to allele G.	A			Is	Not associated with		clearance of		in people with	Disease:Schizophrenia		G
981479773	981479776	clinical trial	235		Schizophrenia	Disease						Unknown				Multiple groups, subset of CATIE-SZ. multiple U.S. sites. 161 White, 74 African American.	rs2859229		olanzapine	21519338	Metabolism/PK	no		Allele C is not associated with clearance of olanzapine in people with Schizophrenia as compared to allele T.	C			Is	Not associated with		clearance of		in people with	Disease:Schizophrenia		T
981479778	981479781	clinical trial	235		Schizophrenia	Disease						Unknown				Multiple groups, subset of CATIE-SZ. multiple U.S. sites. 161 White, 74 African American.	rs1492899		olanzapine	21519338	Metabolism/PK	no		Allele C is not associated with clearance of olanzapine in people with Schizophrenia as compared to allele T.	C			Is	Not associated with		clearance of		in people with	Disease:Schizophrenia		T
981479783	981479788	clinical trial	235		Schizophrenia	Disease						Unknown				Multiple groups, subset of CATIE-SZ. multiple U.S. sites. 161 White, 74 African American.	rs929087		olanzapine	21519338	Metabolism/PK	no		Allele A is not associated with clearance of olanzapine in people with Schizophrenia as compared to allele G.	A			Is	Not associated with		clearance of		in people with	Disease:Schizophrenia		G
981479790	981479795	clinical trial	235		Schizophrenia	Disease						Unknown				Multiple groups, subset of CATIE-SZ. multiple U.S. sites. 161 White, 74 African American.	rs10458360		olanzapine	21519338	Metabolism/PK	no		Allele C is not associated with clearance of olanzapine in people with Schizophrenia as compared to allele G.	C			Is	Not associated with		clearance of		in people with	Disease:Schizophrenia		G
981479797	981479800	clinical trial	235		Schizophrenia	Disease						Unknown				Multiple groups, subset of CATIE-SZ. multiple U.S. sites. 161 White, 74 African American.	rs2527894		olanzapine	21519338	Metabolism/PK	no		Allele A is not associated with clearance of olanzapine in people with Schizophrenia as compared to allele G.	A			Is	Not associated with		clearance of		in people with	Disease:Schizophrenia		G
981479802	981479805	clinical trial	235		Schizophrenia	Disease						Unknown				Multiple groups, subset of CATIE-SZ. multiple U.S. sites. 161 White, 74 African American.	rs2527887		olanzapine	21519338	Metabolism/PK	no		Allele A is not associated with clearance of olanzapine in people with Schizophrenia as compared to allele T.	A			Is	Not associated with		clearance of		in people with	Disease:Schizophrenia		T
981479807	981479810	clinical trial	235		Schizophrenia	Disease						Unknown				Multiple groups, subset of CATIE-SZ. multiple U.S. sites. 161 White, 74 African American.	rs2525557		olanzapine	21519338	Metabolism/PK	no		Allele A is not associated with clearance of olanzapine in people with Schizophrenia as compared to allele G.	A			Is	Not associated with		clearance of		in people with	Disease:Schizophrenia		G
981479812	981479817	clinical trial	235		Schizophrenia	Disease						Unknown				Multiple groups, subset of CATIE-SZ. multiple U.S. sites. 161 White, 74 African American.	rs6960542		olanzapine	21519338	Metabolism/PK	no		Allele C is not associated with clearance of olanzapine in people with Schizophrenia as compared to allele T.	C			Is	Not associated with		clearance of		in people with	Disease:Schizophrenia		T
981479819	981479824	clinical trial	235		Schizophrenia	Disease						Unknown				Multiple groups, subset of CATIE-SZ. multiple U.S. sites. 161 White, 74 African American.	rs4729562		olanzapine	21519338	Metabolism/PK	no		Allele A is not associated with clearance of olanzapine in people with Schizophrenia as compared to allele G.	A			Is	Not associated with		clearance of		in people with	Disease:Schizophrenia		G
981479826	981479838	clinical trial	235		Schizophrenia	Disease						Unknown				Multiple groups, subset of CATIE-SZ. multiple U.S. sites. 161 White, 74 African American.	rs651430	CYP3A43	olanzapine	21519338	Metabolism/PK	no		Allele A is not associated with clearance of olanzapine in people with Schizophrenia as compared to allele G.	A			Is	Not associated with		clearance of		in people with	Disease:Schizophrenia		G
981479840	981479849	clinical trial	235		Schizophrenia	Disease						Unknown				Multiple groups, subset of CATIE-SZ. multiple U.S. sites. 161 White, 74 African American.	rs12535293	CYP3A43	olanzapine	21519338	Metabolism/PK	no		Allele A is not associated with clearance of olanzapine in people with Schizophrenia as compared to allele G.	A			Is	Not associated with		clearance of		in people with	Disease:Schizophrenia		G
981479851	981479860	clinical trial	235		Schizophrenia	Disease						Unknown				Multiple groups, subset of CATIE-SZ. multiple U.S. sites. 161 White, 74 African American.	rs472660	CYP3A43	olanzapine	21519338	Metabolism/PK	no		Allele A is not associated with clearance of olanzapine in people with Schizophrenia as compared to allele G.	A			Is	Not associated with		clearance of		in people with	Disease:Schizophrenia		G
981479862	981479871	clinical trial	235		Schizophrenia	Disease						Unknown				Multiple groups, subset of CATIE-SZ. multiple U.S. sites. 161 White, 74 African American.	rs17161981	CYP3A43	olanzapine	21519338	Metabolism/PK	no		Allele A is not associated with clearance of olanzapine in people with Schizophrenia as compared to allele G.	A			Is	Not associated with		clearance of		in people with	Disease:Schizophrenia		G
981479873	981479882	clinical trial	235		Schizophrenia	Disease						Unknown				Multiple groups, subset of CATIE-SZ. multiple U.S. sites. 161 White, 74 African American.	rs17161983	CYP3A43	olanzapine	21519338	Metabolism/PK	no		Allele A is not associated with clearance of olanzapine in people with Schizophrenia as compared to allele G.	A			Is	Not associated with		clearance of		in people with	Disease:Schizophrenia		G
981479884	981479890	clinical trial	235		Schizophrenia	Disease						Unknown				Multiple groups, subset of CATIE-SZ. multiple U.S. sites. 161 White, 74 African American.	rs2572023		olanzapine	21519338	Metabolism/PK	no		Allele A is not associated with clearance of olanzapine in people with Schizophrenia as compared to allele G.	A			Is	Not associated with		clearance of		in people with	Disease:Schizophrenia		G
981479892	981479896	clinical trial	235		Schizophrenia	Disease						Unknown				Multiple groups, subset of CATIE-SZ. multiple U.S. sites. 161 White, 74 African American.	rs2527927		olanzapine	21519338	Metabolism/PK	no		Allele A is not associated with clearance of olanzapine in people with Schizophrenia as compared to allele G.	A			Is	Not associated with		clearance of		in people with	Disease:Schizophrenia		G
981479921	981479927	cohort	99		Major Depressive Disorder	Disease					= 0.62	Unknown				European	rs6311	HTR2A	Selective serotonin reuptake inhibitors	21741447	Efficacy	no	An interaction effect was reported with rs7997012 and gender, such that male patients having AG at rs7997012 and TT at rs6311 had somewhat better improvement in MADRS scores after SSRI (or ECT +/- psychotropic drugs) treatment.	Allele C is not associated with response to Selective serotonin reuptake inhibitors in people with Depressive Disorder, Major as compared to allele T.	C			Is	Not associated with		response to		in people with	Disease:Major Depressive Disorder		T
981479928	981479934	cohort	99		Major Depressive Disorder	Disease					= 0.46	Unknown				European	rs7997012	HTR2A	Selective serotonin reuptake inhibitors	21741447	Efficacy	no	An interaction effect was reported with rs6311 and gender, such that male patients having AG at rs7997012 and TT at rs6311 had somewhat better improvement in MADRS scores after SSRI (or ECT +/- psychotropic drugs) treatment.	Allele A is not associated with response to Selective serotonin reuptake inhibitors in people with Depressive Disorder, Major as compared to allele G.	A			Is	Not associated with		response to		in people with	Disease:Major Depressive Disorder		G
981479950	981479966	clinical trial, prospective	889	881	Individuals deemed at high risk for Diabetes. DPP (NCT00004992).	Disease	0.246	T	0.23	T		Unknown				Multiple groups, White,African American,Hispanic,Asian/Pacific Islanders,American Indians.	rs13266634	SLC30A8	metformin	21779873	Efficacy	no	This was measured at 1 year.	Allele C is not associated with response to metformin in people with high risk of developing diabetes as compared to allele T.	C			Is	Not associated with		response to		in people with	Other:high risk of developing diabetes		T
981479989	981479995	cohort, clinical trial, prospective	1886		CAP (NCT00451828) and PRINCE trials.	Study Cohort					= 0.01	Unknown				Multiple groups, CAP: White; PRINCE: African American and Caucasian	rs11716445	RHOA	pravastatin, simvastatin	23166513	Efficacy	yes	The associated effect was on LDL Cholesterol and explained less than 1% of the variation.	Allele A is associated with decreased response to pravastatin or simvastatin in people with Hypercholesterolemia as compared to allele G.	A			Is	Associated with	decreased	response to	or	in people with	Disease:Hypercholesterolemia		G
981481478	981481487	cohort, prospective	55		Hepatitis C, chronic	Disease					= 0.069	Unknown				European	rs179008	TLR7	interferon alfa-2a, recombinant	20872712	Efficacy	no	This is an X-linked gene, and AA, A, TT, and T genotypes but no heterozygotes were included in the comparison. Elimination of detectable HCV RNA during the first 4 months of treatment, for at least three consecutive months, was measured.	Allele A is not associated with response to interferon alfa-2a, recombinant in people with Hepatitis C, Chronic as compared to allele T.	A			Is	Not associated with		response to		in people with	Disease:Chronic hepatitis C virus infection		T
981481765	981481773	case/control, prospective	112	252	Attention Deficit Disorder with Hyperactivity. Children and Adolescents.	Disease					= 0.72	Unknown				East Asian	rs2242446	SLC6A2	methylphenidate	20863575	Efficacy	no		Allele C is not associated with response to methylphenidate in children with Attention Deficit Disorder with Hyperactivity as compared to allele T.	C	Pediatric		Is	Not associated with		response to		in children with	Disease:Attention Deficit Disorder with Hyperactivity		T
981481774	981481782	case/control, prospective	112	252	Attention Deficit Disorder with Hyperactivity. Children and Adolescents.	Disease					= 0.53	Unknown				East Asian	rs5568	SLC6A2	methylphenidate	20863575	Efficacy	no		Allele C is not associated with response to methylphenidate in children with Attention Deficit Disorder with Hyperactivity as compared to allele A.	C	Pediatric		Is	Not associated with		response to		in children with	Disease:Attention Deficit Disorder with Hyperactivity		A
981481784	981481793	case/control, prospective	112	252	Attention Deficit Disorder with Hyperactivity. Children and Adolescents.	Disease					= 0.68	Unknown				East Asian	rs5569	SLC6A2	methylphenidate	20863575	Efficacy	no		Allele A is not associated with response to methylphenidate in children with Attention Deficit Disorder with Hyperactivity as compared to allele G.	A	Pediatric		Is	Not associated with		response to		in children with	Disease:Attention Deficit Disorder with Hyperactivity		G
981481795	981481803	case/control, prospective	112	252	Attention Deficit Disorder with Hyperactivity. Children and Adolescents.	Disease					= 0.84	Unknown				East Asian	rs998424	SLC6A2	methylphenidate	20863575	Efficacy	no		Allele A is not associated with response to methylphenidate in children with Attention Deficit Disorder with Hyperactivity as compared to allele G.	A	Pediatric		Is	Not associated with		response to		in children with	Disease:Attention Deficit Disorder with Hyperactivity		G
981481807	981481810	case/control, prospective	112	252	Attention Deficit Disorder with Hyperactivity. Children and Adolescents.	Disease					= 0.26	Unknown				East Asian	rs828199		methylphenidate	20863575	Efficacy	no		Allele C is not associated with response to methylphenidate in children with Attention Deficit Disorder with Hyperactivity as compared to allele T.	C	Pediatric		Is	Not associated with		response to		in children with	Disease:Attention Deficit Disorder with Hyperactivity		T
981481812	981481825	case/control, GWAS, retrospective	701	807	Patients on warfarin who were in the Biobank Japan project.; Frequencies are for high-dose requirers(cases) vs low-dose(controls).	Study Cohort	0.331	T	0.261	T		Unknown				East Asian	rs2108622	CYP4F2	warfarin	20833655	Dosage, Efficacy	yes	The association was not significant in a GWAS comparing high and low-dose warfarin requirers, but was significant after results were first stratified by rs10509680 (CYP2C9) and rs9923231 (VKORC1) genotypes.	Allele T is associated with increased dose of warfarin as compared to allele C.	T			Is	Associated with	increased	dose of					C
981481830	981481837	cohort	440		Patients on warfarin who were in the Biobank Japan project.; Frequencies are for high-dose requirers(cases) vs low-dose(controls).	Study Cohort	0.272	T			< 0.05	Unknown				East Asian	rs2108622	CYP4F2	warfarin	20833655	Dosage, Efficacy	yes	This was a replication cohort. Results were first stratified by rs10509680 (CYP2C9) and rs9923231 (VKORC1) genotypes.	Allele T is associated with increased dose of warfarin as compared to allele C.	T			Is	Associated with	increased	dose of					C
981481839	981481850	cohort, prospective	87		schizophrenia	Disease					= 3.7	Unknown				East Asian	rs3213207	DTNBP1	aripiprazole	20829635	Efficacy	no		Allele C is not associated with response to aripiprazole in people with Schizophrenia as compared to allele T.	C			Is	Not associated with		response to		in people with	Disease:Schizophrenia		T
981481851	981481858	cohort, prospective	87		schizophrenia	Disease					= 4.2	Unknown				East Asian	rs1011313	DTNBP1	aripiprazole	20829635	Efficacy	no		Allele C is not associated with response to aripiprazole in people with Schizophrenia as compared to allele T.	C			Is	Not associated with		response to		in people with	Disease:Schizophrenia		T
981481860	981481867	cohort, prospective	87		schizophrenia	Disease					= 5.7	Unknown				East Asian	rs2005976	DTNBP1	aripiprazole	20829635	Efficacy	no		Allele C is not associated with response to aripiprazole in people with Schizophrenia as compared to allele T.	C			Is	Not associated with		response to		in people with	Disease:Schizophrenia		T
981481869	981481876	cohort, prospective	87		schizophrenia	Disease					= 6.2	Unknown				East Asian	rs760761	DTNBP1	aripiprazole	20829635	Efficacy	no		Allele A is not associated with response to aripiprazole in people with Schizophrenia as compared to allele G.	A			Is	Not associated with		response to		in people with	Disease:Schizophrenia		G
981481878	981481885	cohort, prospective	87		schizophrenia	Disease					= 5.9	Unknown				East Asian	rs2619522	DTNBP1	aripiprazole	20829635	Efficacy	no		Allele C is not associated with response to aripiprazole in people with Schizophrenia as compared to allele A.	C			Is	Not associated with		response to		in people with	Disease:Schizophrenia		A
981483656	1451401590	meta-analysis	1978		P-value given for meta-analysis in 1279 COG patients and 699 St Jude patients	Study Cohort					= 5.72E-19					Multiple groups	rs4149056	SLCO1B1	methotrexate	23233662	Efficacy, Toxicity, Metabolism/PK	yes	Average clearance was about 13% lower in CC than in TT patients.	Allele C is associated with decreased clearance of methotrexate in children with Precursor Cell Lymphoblastic Leukemia-Lymphoma as compared to allele T.	C	Pediatric		Is	Associated with	decreased	clearance of		in children with	Disease:Acute lymphoblastic leukemia		T
981483665	1451401540	meta-analysis	1978		P-value given for meta analysis in 1279 COG patients and 699 St Jude patients	Study Cohort					= 3.97E-11					Multiple groups	rs2306283	SLCO1B1	methotrexate	23233662	Efficacy, Toxicity, Metabolism/PK	yes	This association was found in patients already stratified for rs4149056 genotype.	Allele A is associated with decreased clearance of methotrexate in children with Precursor Cell Lymphoblastic Leukemia-Lymphoma as compared to allele G.	A	Pediatric		Is	Associated with	decreased	clearance of		in children with	Disease:Acute lymphoblastic leukemia		G
981483674	1451401580	meta-analysis	1978		P-value given for meta-analysis in 1279 COG patients and 699 St Jude patients	Study Cohort					= 2.42E-12					Multiple groups	rs11045872	SLCO1B1	methotrexate	23233662	Efficacy, Toxicity, Metabolism/PK	no		Allele G is associated with increased clearance of methotrexate in children with Precursor Cell Lymphoblastic Leukemia-Lymphoma.	G	Pediatric		Is	Associated with	increased	clearance of		in children with	Disease:Acute lymphoblastic leukemia
981483686	1451401591	meta-analysis			P-value given for meta-analysis in 1279 COG patients and 699 St Jude patients	Study Cohort					= 3.13E-19					Multiple groups	rs11045879	SLCO1B1	methotrexate	23233662	Efficacy, Toxicity, Metabolism/PK	yes		Allele C is associated with decreased clearance of methotrexate in children with Precursor Cell Lymphoblastic Leukemia-Lymphoma as compared to allele T.	C	Pediatric		Is	Associated with	decreased	clearance of		in children with	Disease:Acute lymphoblastic leukemia		T
981483693	1451401585	meta-analysis	1978		P-value given for meta-analysis in 1279 COG patients and 699 St Jude patients	Study Cohort					= 9.74E-19					Multiple groups	rs4149081	SLCO1B1	methotrexate	23233662	Efficacy, Toxicity, Metabolism/PK	yes		Allele A is associated with decreased clearance of methotrexate in children with Precursor Cell Lymphoblastic Leukemia-Lymphoma as compared to allele G.	A	Pediatric		Is	Associated with	decreased	clearance of		in children with	Disease:Acute lymphoblastic leukemia		G
981483700	1451401620	meta-analysis	1978		P-value given for meta-analysis in 1279 COG patients and 699 St Jude patients	Study Cohort					= 5.59E-12					Multiple groups	rs11045821	SLCO1B1	methotrexate	23233662	Efficacy, Toxicity, Metabolism/PK	yes		Allele A is associated with decreased clearance of methotrexate in children with Precursor Cell Lymphoblastic Leukemia-Lymphoma as compared to allele G.	A	Pediatric		Is	Associated with	decreased	clearance of		in children with	Disease:Acute lymphoblastic leukemia		G
981483776	981483783	cohort	93		Patients had been receiving clozapine for at least 6 months, and were excluded if they were also receiving CYP1A2 inhibitors or other antipsychotics such as haloperidol. p-value listed is after correction for multiple testing.	Study Cohort	0.419	A			= 0.036	OR	4.87	1.78	13.3	East Asian	rs7787082	ABCB1	clozapine	22722500	Efficacy	yes	Drug response was assessed using Clinical Global Impressions - Improvement (CGI-I) scores. Patients were classified as responders (CGI-I score of 1 or 2) or non-responders (CGI-I score greater than 3). The G allele was more frequently observed in non-responders than in responders. Please note this SNP is in linkage disequilibrium with rs10248420 (r-squared = 0.911).	Allele G is associated with decreased response to clozapine in people with Schizophrenia as compared to allele A.	G			Is	Associated with	decreased	response to		in people with	Disease:Schizophrenia		A
981483784	981483791	cohort	89		Patients had been receiving clozapine for at least 6 months, and were excluded if they were also receiving CYP1A2 inhibitors or other antipsychotics such as haloperidol. p-value listed is after correction for multiple testing.	Study Cohort	0.567	A			= 0.046	OR	4.1	1.59	10.55	East Asian	rs10248420	ABCB1	clozapine	22722500	Efficacy	yes	Drug response was assessed using Clinical Global Impressions - Improvement (CGI-I) scores. Patients were classified as responders (CGI-I score of 1 or 2) or non-responders (CGI-I score greater than 3). The A allele was more frequently observed in non-responders than in responders. Please note this SNP is in linkage disequilibrium with rs7787082 (r-squared = 0.911).	Allele A is associated with decreased response to clozapine in people with Schizophrenia as compared to allele G.	A			Is	Associated with	decreased	response to		in people with	Disease:Schizophrenia		G
981483816	981483822	GWAS	2703		Rheumatoid Arthritis	Disease						Unknown				European	rs1568885		Tumor necrosis factor alpha (TNF-alpha) inhibitors	23233654	Efficacy	no	This is one of three SNPs that showed directional consistency of association in 4 cohorts studied, along with improved p value in a 3 stage meta-analysis compared to the first GWAS stage. Since this is an AT SNP which is not mapped to a gene, it is difficult to determine which allele was found to be associated with increased response. p did not reach genome-wide significance.	Allele A is associated with response to Tumor necrosis factor alpha (TNF-alpha) inhibitors in people with Arthritis, Rheumatoid.	A			Is	Associated with		response to		in people with	Disease:Rheumatoid arthritis
981483823	981483828	GWAS	2703		Rheumatoid Arthritis	Disease						Unknown				European	rs1813443	CNTN5	Tumor necrosis factor alpha (TNF-alpha) inhibitors	23233654	Efficacy	no	This is one of three SNPs that showed directional consistency of association in 4 cohorts studied, along with improved p value in a 3 stage meta-analysis compared to the first GWAS stage. Since this is a CG SNP, the associated allele may be incorrect; it was reported as C and the SNP is in +-strand gene. p did not reach genome-wide significance.	Allele C is associated with response to Tumor necrosis factor alpha (TNF-alpha) inhibitors in people with Arthritis, Rheumatoid as compared to allele G.	C			Is	Associated with		response to		in people with	Disease:Rheumatoid arthritis		G
981483830	981483834	GWAS	2703		Rheumatoid Arthritis	Disease						Unknown				European	rs4411591		Tumor necrosis factor alpha (TNF-alpha) inhibitors	23233654	Efficacy	no	This is one of three SNPs that showed directional consistency of association in 4 cohorts studied, along with improved p value in a 3 stage meta-analysis compared to the first GWAS stage. p did not reach genome-wide significance.	Allele C is associated with response to Tumor necrosis factor alpha (TNF-alpha) inhibitors in people with Arthritis, Rheumatoid as compared to allele T.	C			Is	Associated with		response to		in people with	Disease:Rheumatoid arthritis		T
981483844	981483849	cohort	316		daily smokers	Study Cohort	0.17	C			= 0.041	Unknown				Multiple groups, 79.6% Caucasian;8.8% Hispanic;3.3% Asian;2.8% African-American; 5.2% undisclosed. Subjects were from the Denver/Boulder, CO metropolitan area. About half the samples were from unrelated individuals and the other half were dizygotic twin and sib-pairs.	rs2229959	CHRNA4	nicotine	20854418	Other	yes	Response(sweating, heart pounding and nausea) to the first experimental cigarette was measured using the NEQ(nicotine effects scale).	Allele C is associated with increased response to nicotine in people with daily smoking as compared to allele A.	C			Is	Associated with	increased	response to		in people with	Other:daily smoking		A
981483940	981483947	cohort, prospective	99		Parkinson's Disease. age 55 and older.	Disease	0.36	C			= 0.017	Unknown		0.064	0.62	European	rs622342	SLC22A1	amantadine, Anticholinergics, levodopa, selegiline	20680652	Dosage, Efficacy	yes	For each copy of the C allele, between the first and fifth levodopa prescriptions, the sum of the prescribed doses of all anti-Parkinsonian drugs were 0.34 defined daily dose higher (There was no change seen for the doses of dopamine agonists.)	Allele C is associated with increased dose of amantadine, Anticholinergics, levodopa or selegiline in people with Parkinson Disease.	C			Is	Associated with	increased	dose of	or	in people with	Disease:Parkinson Disease
981500585	981500608	clinical trial	105		myocardial infarction. subset of Warfarin Aspirin Reinfarction Study(WARIS-II)	Disease					= 0.001	Unknown				European	rs7294	VKORC1	warfarin	21127708	Dosage, Efficacy	no	This is VKORC1*3. There was a significant association when analyzed alone, but the effect was so small that it was negligible when analyzed with VKORC1*2,CYP2C9*2 and CYP2C9*3.	Allele T is associated with increased dose of warfarin in people with Myocardial Infarction as compared to allele C.	T			Is	Associated with	increased	dose of		in people with	Disease:Myocardial Infarction		C
981500592	981500632	clinical trial	105		myocardial infarction. subset of Warfarin Aspirin Reinfarction Study(WARIS-II)	Disease					= 0.004	Unknown				European	rs17708472	VKORC1	warfarin	21127708	Dosage, Efficacy	no	This is VKORC1 *4. There was a significant association when analyzed alone, but the effect was so small that it was negligible when analyzed with VKORC1*2,CYP2C9*2 and CYP2C9*3.	Allele A is associated with increased dose of warfarin in people with Myocardial Infarction as compared to allele G.	A			Is	Associated with	increased	dose of		in people with	Disease:Myocardial Infarction		G
981500599	981500634	clinical trial	105		myocardial infarction. subset of Warfarin Aspirin Reinfarction Study(WARIS-II)	Disease					= 0.09	Unknown				European	rs2108622	CYP4F2	warfarin	21127708	Dosage, Efficacy	no	This SNP showed a weak but not significant association with dosage when analyzed alone, and when analyzed with CYP2C9*2,CYP2C9*3 and VKORC1*2, also provided no significant contribution.	Allele C is not associated with dose of warfarin in people with Myocardial Infarction as compared to allele T.	C			Is	Not associated with		dose of		in people with	Disease:Myocardial Infarction		T
981500777	981500784	case/control, meta-analysis	1944	908	Mood Disorders: Major Depressive Disorder and/or Bipolar Disorder and/or dysthymia. 4 studies included.	Disease					= 0.01	OR	1.28	1.06	1.53	Multiple groups	rs4713916	FKBP5	citalopram, fluoxetine, mirtazapine, paroxetine, Selective serotonin reuptake inhibitors, venlafaxine	20709156	Efficacy	yes	One of the studies included in this meta-analysis was a "Naturalistic pharmacogenetic study".	Allele A is associated with increased response to citalopram, fluoxetine, mirtazapine, paroxetine, Selective serotonin reuptake inhibitors or venlafaxine in people with Mood Disorders as compared to allele G.	A			Is	Associated with	increased	response to	or	in people with	Disease:Mood Disorder		G
981500787	981500795	case/control, meta-analysis	2662	1498	Mood Disorders: Major Depressive Disorder and/or Bipolar Disorder and/or dysthymia. 8 studies included.	Disease					= 0.68	OR	1.05	0.82	1.35	Multiple groups	rs1360780	FKBP5	citalopram, fluoxetine, mirtazapine, paroxetine, Selective serotonin reuptake inhibitors, venlafaxine	20709156	Efficacy	no	One of the studies included in this meta-analysis was a "Naturalistic pharmacogenetic study".	Allele T is not associated with increased response to citalopram, fluoxetine, mirtazapine, paroxetine, Selective serotonin reuptake inhibitors or venlafaxine in people with Mood Disorders as compared to allele C.	T			Is	Not associated with	increased	response to	or	in people with	Disease:Mood Disorder		C
981500798	981500805	case/control, meta-analysis	2326	1262	Mood Disorders: Major Depressive Disorder and/or Bipolar Disorder and/or dysthymia. 6 studies included.	Disease					= 0.25	OR	1.17	0.9	1.53	Multiple groups	rs3800373	FKBP5	citalopram, fluoxetine, mirtazapine, paroxetine, Selective serotonin reuptake inhibitors, venlafaxine	20709156	Efficacy	no	One of the studies included in this meta-analysis was a "Naturalistic pharmacogenetic study".	Allele C is not associated with increased response to citalopram, fluoxetine, mirtazapine, paroxetine, Selective serotonin reuptake inhibitors or venlafaxine in people with Mood Disorders as compared to allele A.	C			Is	Not associated with	increased	response to	or	in people with	Disease:Mood Disorder		A
981500957	981500961	case series	147		Schizophrenia- drug-naive patients undergoing first episode of non-affective psychosis.	Disease						Unknown				European	rs25531	SLC6A4	antipsychotics, haloperidol, olanzapine, risperidone	20031235	Efficacy	no	6 week response was assessed.	Allele C is not associated with response to antipsychotics, haloperidol, olanzapine or risperidone in people with Schizophrenia as compared to allele T.	C			Is	Not associated with		response to	or	in people with	Disease:Schizophrenia		T
981501152	981501158				Schizophrenic	Disease					= 0.042	Unknown				Unknown	rs2740204	OXT	clozapine	20196918	Efficacy	yes	Full-text was not accessible. Associated allele is unclear. It was described as the "variant". I interpreted this to be T, since authors are Canadian so patients are probably White, and dbSNP shows T to be the minor allele in Whites.	Allele T is associated with increased response to clozapine in people with Schizophrenia as compared to allele G.	T			Is	Associated with	increased	response to		in people with	Disease:Schizophrenia		G
981501160	981501168	cohort, case series	100		newly diagnosed with type 2 diabetes.	Disease	0.35	T			= 0.013	Unknown				East Asian	rs10494366	NOS1AP	repaglinide	20305679	Dosage, Efficacy	yes	TT subjects had more serious insulin resistance at baseline, but had increased response (HOMA-IR) to repaglinide than TG and GG subjects. TG subjects had a lesser response, while GG subjects had an increase in HOMA-IR after treatments.	Allele T is associated with increased response to repaglinide in people with Diabetes Mellitus, Type 2 as compared to allele G.	T			Is	Associated with	increased	response to		in people with	Disease:Diabetes Mellitus, Type 2		G
981501273	981501276	cohort	53		Chronic HCV	Disease	0.4	C				OR				African American/Afro-Caribbean	rs12979860	IFNL3, IFNL4	peginterferon alfa-2a, peginterferon alfa-2b, ribavirin	20176026	Dosage, Efficacy	no	Treatment was with peginterferon- type was not specified. Authors noted that small sample size of Black subjects limited power to detect an association.	Allele C is not associated with increased response to peginterferon alfa-2a, peginterferon alfa-2b or ribavirin in people with Hepatitis C, Chronic as compared to allele T.	C			Is	Not associated with	increased	response to	or	in people with	Disease:Chronic hepatitis C virus infection		T
981501851	981501858	cohort	88		Whole cohort: African Americans and Caucasians. An exploratory study therefore they did not correct for multiple testing.	Study Cohort					= 0.04	Unknown				Multiple groups, African Americans and Caucasians	rs7643645	NR1I2	carbamazepine	23252947	Metabolism/PK	yes	This association was significant in the whole cohort. As measured by a higher carbamazepine-10-11 epoxide: carbamazepine ratio.	Allele G is associated with increased metabolism of carbamazepine in people with Epilepsy as compared to allele A.	G			Is	Associated with	increased	metabolism of		in people with	Disease:Epilepsy		A
981501862	981501869	cohort	88		Whole cohort: African Americans and Caucasians. An exploratory study therefore they did not correct for multiple testing.	Study Cohort					= 0.006	Unknown				Multiple groups, African Americans and Caucasians	rs2461817	NR1I2	carbamazepine	23252947	Metabolism/PK	yes	This association was significant in the whole cohort. As measured by a higher carbamazepine-10-11 epoxide: carbamazepine ratio. However, Allele C was associated with decreased clearance in African American patients (p=0.03, n=30).	Allele C is associated with increased metabolism of carbamazepine in people with Epilepsy as compared to allele A.	C			Is	Associated with	increased	metabolism of		in people with	Disease:Epilepsy		A
981501871	981501878	cohort	88		Whole cohort: African Americans and Caucasians. An exploratory study therefore they did not correct for multiple testing.	Study Cohort					= 0.04	Unknown				Multiple groups, African Americans and Caucasians	rs4688040	NR1I2	carbamazepine	23252947	Metabolism/PK	yes	This association was significant in the whole cohort. As measured by a higher carbamazepine-10-11 epoxide: carbamazepine ratio.	Allele T is associated with increased metabolism of carbamazepine in people with Epilepsy as compared to allele G.	T			Is	Associated with	increased	metabolism of		in people with	Disease:Epilepsy		G
981501880	981501886	cohort	30		An exploratory study therefore they did not correct for multiple testing.	Study Cohort					= 0.04	Unknown				African American/Afro-Caribbean	rs3814055	NR1I2	carbamazepine	23252947	Metabolism/PK	yes	This association was only significant in the African American patients and not in Caucasian patients.	Allele T is associated with decreased clearance of carbamazepine in people with Epilepsy as compared to allele C.	T			Is	Associated with	decreased	clearance of		in people with	Disease:Epilepsy		C
981502104	981502110	clinical trial, GWAS	127		Schizophrenia patients from CATIE(Clinical Antipsychotic Trials of Intervention Effectiveness).	Disease	0.051	A			= 0.034	Unknown				Multiple groups, White/European American; Black/African American; other	rs286913	EHF	ziprasidone	21107309	Dosage, Efficacy	yes	Adjacent SNPs also showed evidence for association. The report is that the minor allele is associated with greater response, and dbSNP shows A to be the minor allele in all populations reported upon.	Allele A is associated with increased response to ziprasidone in people with Schizophrenia as compared to allele G.	A			Is	Associated with	increased	response to		in people with	Disease:Schizophrenia		G
981502111	981502116	clinical trial, GWAS	213		Schizophrenia patients from CATIE(Clinical Antipsychotic Trials of Intervention Effectiveness).	Disease	0.191	A			= 0.068	Unknown				Multiple groups, White/European American; Black/African American; other	rs11240594	SLC26A9	olanzapine	21107309	Dosage, Efficacy	yes	Adjacent SNPs also showed evidence for association. Associated allele is not clear; it is reported as the minor allele being associated with greater response. dbSNP shows A to generally be the minor allele, but this is not the case in all populations. Most of the study participants were of White or Black ancestry (for which A is reported to be the minor allele), but only a study subset was genoty…	Allele A is associated with increased response to olanzapine in people with Schizophrenia as compared to allele G.	A			Is	Associated with	increased	response to		in people with	Disease:Schizophrenia		G
981502120	981502123	clinical trial, GWAS	200		Schizophrenia patients from CATIE(Clinical Antipsychotic Trials of Intervention Effectiveness).	Disease	0.253	C			= 0.32	Unknown				Multiple groups, White/European American; Black/African American; other	rs11677416	IL1A	olanzapine	21107309	Dosage, Efficacy	yes	Adjacent SNPs also showed evidence for association. Associated allele is reported as the minor allele being associated with greater response. dbSNP shows C to be the minor allele in all populations reported upon. GWAS p = 6.6 x 10 (-7) for 492K SNPs, so Bonferroni-corrected p is 0.32 .	Allele C is associated with increased response to olanzapine in people with Schizophrenia as compared to allele T.	C			Is	Associated with	increased	response to		in people with	Disease:Schizophrenia		T
981502125	981502131	cohort	160		Schizophrenia	Disease					= 0.00404	OR	2.866	1.536	5.348	East Asian	rs2975226	SLC6A3	clozapine	20580759	Dosage, Efficacy	yes	This is reported as T being the allele associated with responsiveness. Reporting seems to be done with respect to the gene, which is on the negative chr. strand, so I am reporting A on the positive strand to be the associated one, but there is potential for confusion of alleles.	Allele A is associated with increased response to clozapine in people with Schizophrenia as compared to allele T.	A			Is	Associated with	increased	response to		in people with	Disease:Schizophrenia		T
981502205	981502209	clinical trial, prospective	64		Major Depressive Disorder	Disease						Unknown				Multiple groups, probably White (Spanish mental health center).	rs25531	SLC6A4	fluoxetine	20584552	Dosage, Efficacy	no	There was no placebo group in this trial. The association tested was with response at 4 weeks.	Allele C is not associated with response to fluoxetine in people with Depressive Disorder, Major as compared to allele T.	C			Is	Not associated with		response to		in people with	Disease:Major Depressive Disorder		T
981502225	981502279	cohort	165		p-value quoted is for association with increased frequency of the G allele in responders, after Bonferroni correction for multiple testing.	Study Cohort					= 0.017	OR	2.403			East Asian	rs495794	SRP19	citalopram, fluoxetine, paroxetine, sertraline	22795047	Efficacy	yes	Response to the four antidepressants was measured by the Hamilton Rating Scale for Depression (HAMD). "Responders" were defined as patients with at least a 50% reduction in HAMD total score after 6 weeks of treatment. The G allele was significantly more frequent in responders than in non-responders. Additionally, carriers of the G allele had a greater reduction in HAMD scores after 6 weeks of tre…	Allele G is associated with increased response to citalopram, fluoxetine, paroxetine or sertraline in people with Depressive Disorder, Major as compared to allele A.	G			Is	Associated with	increased	response to	or	in people with	Disease:Major Depressive Disorder		A
981502232	981502238	cohort	165		p-value quoted is for the association of the A allele with a greater reduction in HAMD scores, after Bonferroni correction for multiple testing.	Study Cohort					= 0.0089	Unknown				East Asian	rs153549	REEP5	citalopram, fluoxetine, paroxetine, sertraline	22795047	Efficacy	yes	Response to the four antidepressants was measured by the Hamilton Rating Scale for Depression (HAMD). "Responders" were defined as patients with at least a 50% reduction in HAMD total score after 6 weeks of treatment. The A allele was significantly more frequent in responders than in non-responders. Additionally, carriers of the A allele had a greater reduction in HAMD scores after 6 weeks of tre…	Allele A is associated with increased response to citalopram, fluoxetine, paroxetine or sertraline in people with Depressive Disorder, Major as compared to allele G.	A			Is	Associated with	increased	response to	or	in people with	Disease:Major Depressive Disorder		G
981502239	981502245	cohort	165		p-value quoted is for the association of the G allele with a greater reduction in HAMD scores, after Bonferroni correction for multiple testing.	Study Cohort					= 0.0036	Unknown				East Asian	rs153560	REEP5	citalopram, fluoxetine, paroxetine, sertraline	22795047	Efficacy	yes	Response to the four antidepressants was measured by the Hamilton Rating Scale for Depression (HAMD). "Responders" were defined as patients with at least a 50% reduction in HAMD total score after 6 weeks of treatment. The G allele was significantly more frequent in responders than in non-responders. Additionally, carriers of the G allele had a greater reduction in HAMD scores after 6 weeks of tre…	Allele G is associated with increased response to citalopram, fluoxetine, paroxetine or sertraline in people with Depressive Disorder, Major as compared to allele A.	G			Is	Associated with	increased	response to	or	in people with	Disease:Major Depressive Disorder		A
981502364	981502376	cohort	216		Schizophrenia. Collected from US research clinics.	Disease						Unknown				Multiple groups, 171 White; 45 African American	rs1050450	GPX1	clozapine	19946932	Efficacy	no		Allele G is not associated with response to clozapine in people with Schizophrenia as compared to allele A.	G			Is	Not associated with		response to		in people with	Disease:Schizophrenia		A
981502377	981502387	cohort	216		Schizophrenia. Collected from US research clinics.	Disease						Unknown				Multiple groups, 171 White; 45 African American	rs4880	SOD2	clozapine	19946932	Efficacy	no		Allele G is not associated with response to clozapine in people with Schizophrenia as compared to allele A.	G			Is	Not associated with		response to		in people with	Disease:Schizophrenia		A
981502399	981502410	cohort	1005		Rheumatoid Arthritis. Etanercept: 435 , Infliximab: 437, Adalimumab:133	Disease	0.38	C				Unknown				European	rs2228145	IL6R	adalimumab, etanercept, infliximab, Tumor necrosis factor alpha (TNF-alpha) inhibitors	19926672	Efficacy	no	Patients were treated with etanercept, infliximab or adalimumab.	Allele A is not associated with response to adalimumab, etanercept, infliximab or Tumor necrosis factor alpha (TNF-alpha) inhibitors in people with Arthritis, Rheumatoid as compared to allele C.	A			Is	Not associated with		response to	or	in people with	Disease:Rheumatoid arthritis		C
981502411	981502415	cohort	87		Schizophrenia	Disease						Unknown				East Asian	rs2306987	FAT1	aripiprazole	19893579	Efficacy, Toxicity	no	corrected p > 0.05. Benzodiazepines and antiparkinsonian medications were allowed if needed. Efficacy and tolerability were both assessed. Authors point out small sample size.	Allele A is not associated with response to aripiprazole in people with Schizophrenia as compared to allele T.	A			Is	Not associated with		response to		in people with	Disease:Schizophrenia		T
981502416	981502418	cohort	87		Schizophrenia	Disease						Unknown				East Asian	rs2306990	FAT1	aripiprazole	19893579	Efficacy, Toxicity	no	corrected p > 0.05. Benzodiazepines and antiparkinsonian medications were allowed if needed. Efficacy and tolerability were both assessed. Authors point out small sample size.	Allele C is not associated with response to aripiprazole in people with Schizophrenia as compared to allele T.	C			Is	Not associated with		response to		in people with	Disease:Schizophrenia		T
981502420	981502422	cohort	87		Schizophrenia	Disease						Unknown				East Asian	rs2637777	FAT1	aripiprazole	19893579	Efficacy, Toxicity	no	corrected p > 0.05. Benzodiazepines and antiparkinsonian medications were allowed if needed. Efficacy and tolerability were both assessed. Authors point out small sample size.	Allele A is not associated with response to aripiprazole in people with Schizophrenia as compared to allele C.	A			Is	Not associated with		response to		in people with	Disease:Schizophrenia		C
981502424	981502427	cohort	87		Schizophrenia	Disease						Unknown				East Asian	rs2304865	FAT1	aripiprazole	19893579	Efficacy, Toxicity	no	corrected p > 0.05. Benzodiazepines and antiparkinsonian medications were allowed if needed. Efficacy and tolerability were both assessed. Authors point out small sample size.	Allele C is not associated with response to aripiprazole in people with Schizophrenia as compared to allele G.	C			Is	Not associated with		response to		in people with	Disease:Schizophrenia		G
981502448	981502453	cohort, GWAS	1491		Major Depressive Disorder. Level 1 participants in STAR*D (Sequenced Treatment Alternatives to Relieve Depression) . 883 responders/608 nonresponders	Disease	0.25	G	0.19	G	= 0.2	OR	1.64	1.35	1.99	Multiple groups, African American, non-Hispanic Caucasian and Hispanic Caucasian	rs6966038		citalopram	19846067	Efficacy	no	It was also associated with remission. Neither association was significant after correction (430,198 SNPs tested). Frequencies listed below are for responders vs. nonresponders. Authors point out the lack of placebo control.	Allele G is associated with increased response to citalopram in people with Depressive Disorder, Major as compared to allele A.	G			Is	Associated with	increased	response to		in people with	Disease:Major Depressive Disorder		A
981502454	981502457	cohort, GWAS	1491		Major Depressive Disorder. Level 1 participants in STAR*D (Sequenced Treatment Alternatives to Relieve Depression) . 883 responders/608 nonresponders	Disease					= 1.4	OR	0.61	0.49	0.75	Multiple groups, African American, non-Hispanic Caucasian and Hispanic Caucasian	rs6127921		citalopram	19846067	Efficacy	no	It was also associated with remission. Neither association was significant after correction (430,198 SNPs tested). Authors point out the lack of placebo control.	Allele C is associated with decreased response to citalopram in people with Depressive Disorder, Major as compared to allele A.	C			Is	Associated with	decreased	response to		in people with	Disease:Major Depressive Disorder		A
981502459	981502463	cohort, GWAS	1491		Major Depressive Disorder. Level 1 participants in STAR*D (Sequenced Treatment Alternatives to Relieve Depression) . 883 responders/608 nonresponders	Disease	0.25	G	0.17	G	= 3.5	OR	1.52	1.27	1.83	Multiple groups, African American, non-Hispanic Caucasian and Hispanic Caucasian	rs809736	RORA	citalopram	19846067	Efficacy	no	It was also associated with remission. Neither association was significant after correction (430,198 SNPs tested). Frequencies listed below are for responders vs. nonresponders. Authors point out the lack of placebo control.	Allele G is associated with increased response to citalopram in people with Depressive Disorder, Major as compared to allele A.	G			Is	Associated with	increased	response to		in people with	Disease:Major Depressive Disorder		A
981502588	981502592	cohort	116		Schizophrenia	Disease						Unknown				European	rs25531	SLC6A4	clozapine	20452607	Efficacy	yes	An association was found when rs25531 was considered in combination with the "Long" and "Short" alleles of rs4795541. rs25531 subdivides "Long" into La and Lg. Lg + S were grouped together into group S'. Nonresponders to clozapine showed a higher frequency of S'-allele (P = 0.01) and also were more likely to be S'/S' homozygous or S'/La heterozygous than those who did respond (OR = 3.15; 95% CI 1…	Allele T is associated with response to clozapine in people with Schizophrenia.	T			Is	Associated with		response to		in people with	Disease:Schizophrenia
981502615	981502628	cohort	92		Patients had been receiving clozapine for at least 6 months, and were excluded if they were also receiving CYP1A2 inhibitors or other antipsychotics such as haloperidol. p-value listed is after correction for multiple testing. The p-value before correction was 0.0273.	Study Cohort	0.39	A			= 0.6461	OR	2.6	1.05	6.37	East Asian	rs13064530	HRH1	clozapine	22722500	Efficacy	no	Drug response was assessed using Clinical Global Impressions - Improvement (CGI-I) scores. Patients were classified as responders (CGI-I score of 1 or 2) or non-responders (CGI-I score greater than 3). The G allele was more frequently observed in non-responders than in responders, but the association was not significant after correction for multiple testing.	Allele G is not associated with response to clozapine in people with Schizophrenia as compared to allele A.	G			Is	Not associated with		response to		in people with	Disease:Schizophrenia		A
981502629	981502636	cohort	95		Patients had been receiving clozapine for at least 6 months, and were excluded if they were also receiving CYP1A2 inhibitors or other antipsychotics such as haloperidol. p-value listed is after correction for multiple testing. The p-value before correction was 0.0365.	Study Cohort	0.4	A			= 0.6479	OR	2.49	1.01	6.14	East Asian	rs4938013	ANKK1	clozapine	22722500	Efficacy	no	Drug response was assessed using Clinical Global Impressions - Improvement (CGI-I) scores. Patients were classified as responders (CGI-I score of 1 or 2) or non-responders (CGI-I score greater than 3). The C allele was more frequently observed in non-responders than in responders, but the association was not significant after correction for multiple testing.	Allele C is not associated with response to clozapine in people with Schizophrenia as compared to allele A.	C			Is	Not associated with		response to		in people with	Disease:Schizophrenia		A
981502733	981502739	case series	199		Bipolar Disorder	Disease						Unknown				European	rs12941497	NR1D1	lithium	19818381	Efficacy	no	Full responders were compared to partial/non-responders, and allele and genotype frequencies did not differ between groups.	Allele A is not associated with response to lithium in people with Bipolar Disorder as compared to allele G.	A			Is	Not associated with		response to		in people with	Disease:Bipolar Disorder		G
981502741	981502746	case series	199		Bipolar Disorder	Disease						Unknown				European	rs939347	NR1D1	lithium	19818381	Efficacy	no	Full responders were compared to partial/non-responders, and allele and genotype frequencies did not differ between groups.	Allele A is not associated with response to lithium in people with Bipolar Disorder as compared to allele G.	A			Is	Not associated with		response to		in people with	Disease:Bipolar Disorder		G
981502748	981502754	case series	199		Bipolar Disorder	Disease						Unknown				European	rs9315885	DGKH	lithium	19818381	Efficacy	no	Full responders were compared to partial/non-responders, and allele and genotype frequencies did not differ between groups.	Allele C is not associated with response to lithium in people with Bipolar Disorder as compared to allele T.	C			Is	Not associated with		response to		in people with	Disease:Bipolar Disorder		T
981502756	981502761	case series	199		Bipolar Disorder	Disease						Unknown				European	rs1012053	DGKH	lithium	19818381	Efficacy	no	Full responders were compared to partial/non-responders, and allele and genotype frequencies did not differ between groups.	Allele C is not associated with response to lithium in people with Bipolar Disorder as compared to allele A.	C			Is	Not associated with		response to		in people with	Disease:Bipolar Disorder		A
981502763	981502768	case series	199		Bipolar Disorder	Disease						Unknown				European	rs1170191	DGKH	lithium	19818381	Efficacy	no	Full responders were compared to partial/non-responders, and allele and genotype frequencies did not differ between groups.	Allele A is not associated with response to lithium in people with Bipolar Disorder as compared to allele G.	A			Is	Not associated with		response to		in people with	Disease:Bipolar Disorder		G
981505272	981505283	cohort	61			Unknown	0.43	T			= 0.03	Unknown				European	rs1544410	VDR	midazolam	22484315	Metabolism/PK	yes	CC > CT > TT.	Allele C is associated with increased clearance of midazolam as compared to allele T.	C			Is	Associated with	increased	clearance of					T
981505339	981505345	cohort	55			Unknown	0.57	T			= 0.04	Unknown				European	rs4516035	VDR	midazolam	22484315	Metabolism/PK	yes	TT > TC > CC.	Allele T is associated with increased clearance of midazolam as compared to allele C.	T			Is	Associated with	increased	clearance of					C
981731560	981731570	clinical trial, replication, prospective	465		mild to moderate hypertension. patients from PEAR (NCT00246519).	Disease	0.33	A				Unknown				European	rs4149601	NEDD4L	atenolol	23353631	Efficacy	no		Allele G is not associated with response to atenolol in people with Hypertension as compared to allele A.	G			Is	Not associated with		response to		in people with	Disease:Hypertension		A
981732098	981732108	clinical trial, replication, prospective	302		mild to moderate hypertension. patients from PEAR (NCT00246519).	Disease	0.349	A				Unknown				African American/Afro-Caribbean	rs4149601	NEDD4L	hydrochlorothiazide	23353631	Efficacy	no		Allele G is not associated with response to hydrochlorothiazide in people with Hypertension as compared to allele A.	G			Is	Not associated with		response to		in people with	Disease:Hypertension		A
981741019	981741032	clinical trial, replication, prospective	302		mild to moderate hypertension. patients from PEAR (NCT00246519).	Disease	0.448	G				Unknown				African American/Afro-Caribbean	rs292449	NEDD4L	hydrochlorothiazide	23353631	Efficacy	no	Minor allele in the Black patients is opposite to minor allele in Whites.	Allele C is not associated with response to hydrochlorothiazide in people with Hypertension as compared to allele G.	C			Is	Not associated with		response to		in people with	Disease:Hypertension		G
981747482	981747494	clinical trial, replication, prospective	465		mild to moderate hypertension. patients from PEAR (NCT00246519).	Disease	0.367	C				Unknown				European	rs292449	NEDD4L	atenolol	23353631	Efficacy	no		Allele C is not associated with response to atenolol in people with Hypertension as compared to allele G.	C			Is	Not associated with		response to		in people with	Disease:Hypertension		G
981747509	981747520	clinical trial, replication, prospective	302		mild to moderate hypertension. patients from PEAR (NCT00246519).	Disease	0.106	A			= 0.2	Unknown				African American/Afro-Caribbean	rs1008899	NEDD4L	hydrochlorothiazide	23353631	Efficacy	no		Allele A is not associated with response to hydrochlorothiazide in people with Hypertension as compared to allele G.	A			Is	Not associated with		response to		in people with	Disease:Hypertension		G
981747522	981747533	clinical trial, replication, prospective	465		mild to moderate hypertension. patients from PEAR (NCT00246519).	Disease	0.273	A				Unknown				European	rs1008899	NEDD4L	atenolol	23353631	Efficacy	no		Allele A is not associated with response to atenolol in people with Hypertension as compared to allele G.	A			Is	Not associated with		response to		in people with	Disease:Hypertension		G
981747571	981747574	clinical trial, replication, prospective	465		mild to moderate hypertension. patients from PEAR (NCT00246519).	Disease	0.063	G				Unknown				European	rs75982813	NEDD4L	atenolol	23353631	Efficacy	no		Allele A is not associated with response to atenolol in people with Hypertension as compared to allele G.	A			Is	Not associated with		response to		in people with	Disease:Hypertension		G
981750318	981750324	cohort, prospective	160		Bipolar Disorder	Disease					< 0.05	OR	3.56	1.18	10.76	European	rs2314339	NR1D1, THRA	lithium	20348464	Efficacy	yes	Authors note that the comparison by genotype(CT+TT vs CC) rather than by allele was not significant after Bonferroni correction. OR listed below is for non-improvement or worsening in carriers of the T allele.	Allele T is associated with decreased response to lithium in people with Bipolar Disorder as compared to allele C.	T			Is	Associated with	decreased	response to		in people with	Disease:Bipolar Disorder		C
981750325	981750330	cohort, prospective	147		Bipolar Disorder	Disease						OR				European	rs4794826	NR1D1, THRA	lithium	20348464	Efficacy	no		Allele T is not associated with response to lithium in people with Bipolar Disorder as compared to allele C.	T			Is	Not associated with		response to		in people with	Disease:Bipolar Disorder		C
981750332	981750336	cohort, prospective	140		Bipolar Disorder	Disease						OR				European	rs2071427	NR1D1, THRA	lithium	20348464	Efficacy	no		Allele T is not associated with response to lithium in people with Bipolar Disorder as compared to allele C.	T			Is	Not associated with		response to		in people with	Disease:Bipolar Disorder		C
981750338	981750342	cohort, prospective	159		Bipolar Disorder	Disease						OR				European	rs2269457	NR1D1, THRA	lithium	20348464	Efficacy	no		Allele T is not associated with response to lithium in people with Bipolar Disorder as compared to allele C.	T			Is	Not associated with		response to		in people with	Disease:Bipolar Disorder		C
981750351	981750355	cohort, prospective	155		Bipolar Disorder	Disease						OR				European	rs12941497	NR1D1	lithium	20348464	Efficacy	no		Allele A is not associated with response to lithium in people with Bipolar Disorder as compared to allele G.	A			Is	Not associated with		response to		in people with	Disease:Bipolar Disorder		G
981750357	981750362	cohort, prospective	149		Bipolar Disorder	Disease						OR				European	rs939347	NR1D1	lithium	20348464	Efficacy	no		Allele A is not associated with response to lithium in people with Bipolar Disorder as compared to allele G.	A			Is	Not associated with		response to		in people with	Disease:Bipolar Disorder		G
981750364	981750367	cohort, prospective	147		Bipolar Disorder	Disease						OR				European	rs2071570	NR1D1	lithium	20348464	Efficacy	no		Allele A is not associated with response to lithium in people with Bipolar Disorder as compared to allele C.	A			Is	Not associated with		response to		in people with	Disease:Bipolar Disorder		C
981750780	981750785	case/control	86	395	Major Depression. Remission:30 yes; 56 no. Responders: 51 yes;35 no.	Disease						Unknown				European	rs6295	HTR1A	citalopram, fluoxetine, paroxetine	19590397	Efficacy	no	This SNP was also not found to be associated with Major Depressive Disorder.	Allele C is not associated with response to citalopram, fluoxetine or paroxetine in people with Depressive Disorder, Major as compared to allele G.	C			Is	Not associated with		response to	or	in people with	Disease:Major Depressive Disorder		G
981750786	981750793	case/control	86	395	Major Depression. Remission:30 yes; 56 no. Responders: 51 yes;35 no.	Disease						Unknown				European	rs6313	HTR2A	citalopram, fluoxetine, paroxetine	19590397	Efficacy	no	This SNP was also not found to be associated with Major Depressive Disorder.	Allele A is not associated with response to citalopram, fluoxetine or paroxetine in people with Depressive Disorder, Major as compared to allele G.	A			Is	Not associated with		response to	or	in people with	Disease:Major Depressive Disorder		G
981750795	981750799	case/control	86	395	Major Depression. Remission:30 yes; 56 no. Responders: 51 yes;35 no.	Disease						Unknown				European	rs6311	HTR2A	citalopram, fluoxetine, paroxetine	19590397	Efficacy	no	This SNP was also not found to be associated with Major Depressive Disorder.	Allele C is not associated with response to citalopram, fluoxetine or paroxetine in people with Depressive Disorder, Major as compared to allele T.	C			Is	Not associated with		response to	or	in people with	Disease:Major Depressive Disorder		T
981750801	981750807	case/control	86	395	Major Depression. Remission:30 yes; 56 no. Responders: 51 yes;35 no.	Disease						Unknown				European	rs7997012	HTR2A	citalopram, fluoxetine, paroxetine	19590397	Efficacy	no	This SNP was also not found to be associated with Major Depressive Disorder.	Allele A is not associated with response to citalopram, fluoxetine or paroxetine in people with Depressive Disorder, Major as compared to allele G.	A			Is	Not associated with		response to	or	in people with	Disease:Major Depressive Disorder		G
981750809	981750813	case/control	86	395	Major Depression. Remission:30 yes; 56 no. Responders: 51 yes;35 no.	Disease						Unknown				European	rs1805054	HTR6	citalopram, fluoxetine, paroxetine	19590397	Efficacy	no	This SNP was also not found to be associated with Major Depressive Disorder.	Allele C is not associated with response to citalopram, fluoxetine or paroxetine in people with Depressive Disorder, Major as compared to allele T.	C			Is	Not associated with		response to	or	in people with	Disease:Major Depressive Disorder		T
981750815	981750820	case/control	86	395	Major Depression. Remission:30 yes; 56 no. Responders: 51 yes;35 no.	Disease						Unknown				European	rs1800532	TPH1	citalopram, fluoxetine, paroxetine	19590397	Efficacy	no	This SNP was also not found to be associated with Major Depressive Disorder.	Allele T is not associated with response to citalopram, fluoxetine or paroxetine in people with Depressive Disorder, Major as compared to allele G.	T			Is	Not associated with		response to	or	in people with	Disease:Major Depressive Disorder		G
981750822	981750827	case/control	86	395	Major Depression. Remission:30 yes; 56 no. Responders: 51 yes;35 no.	Disease						Unknown				European	rs1386494	TPH2	citalopram, fluoxetine, paroxetine	19590397	Efficacy	no	This SNP was also not found to be associated with Major Depressive Disorder.	Allele C is not associated with response to citalopram, fluoxetine or paroxetine in people with Depressive Disorder, Major as compared to allele T.	C			Is	Not associated with		response to	or	in people with	Disease:Major Depressive Disorder		T
981750833	981750842	cohort	515		Daily smokers which were a subset of cases and controls from the Health2000 Study (a Metabolic Syndrome GWAS).	Study Cohort	0.34	A			= 4.7E-5	Unknown				European	rs1051730	CHRNA3	nicotine	19628476	Metabolism/PK	yes	Serum Cotinine levels were measured to test for association between nicotine intake and this SNP. AA>AG>GG for serum cotinine levels in daily smokers. Authors noted that the variance was very high (R-squared = 4.3%). Effect size of this SNP was 0.30 . Cigarettes per day was also associated but not significantly so after correction for multiple testing.	Allele A is associated with increased dose of nicotine as compared to allele G.	A			Is	Associated with	increased	dose of					G
981751120	981751132	case/control	336	160	Epilepsy patients were from a Medical Institute in Lucknow India. Controls were from Institute staff and from the general population from the region. 219 had drug-responsive epilepsy; 117 showed drug resistance.	Disease					= 0.06	OR	1.62	1.03	2.56	Central/South Asian	rs17183814	SCN2A	carbamazepine, phenobarbital, phenytoin, valproic acid	19694741	Efficacy	yes	p value was above significance level after correction for multiple testing. Authors note that association was found at the allele level but not at the genotype level, and that this may be due to a low number of AA individuals.	Allele A is associated with resistance to carbamazepine, phenobarbital, phenytoin or valproic acid as compared to allele G.	A			Is	Associated with		resistance to	or				G
981754640	981754645	case/control	102		Major Depression	Disease					< 0.05	Unknown				European	rs948854	GAL	antidepressants, benzodiazepine derivatives, mirtazapine, Selective serotonin reuptake inhibitors	20237460	Efficacy	yes	This was specific to premenopausal women(not seen in postmenopausal women or in men). The same allele was associated with more severe vegetative but not cognitive depressive symptoms. Patients were on a variety of therapies, with the three largest groups being SSRIs,Tricyclics, and Mirtazapine.	Allele C is associated with decreased response to antidepressants, benzodiazepine derivatives, mirtazapine or Selective serotonin reuptake inhibitors in women Depressive Disorder, Major as compared to allele T.	C			Is	Associated with	decreased	response to	or	in women	Disease:Major Depressive Disorder		T
981754840	981754850	cohort	107		Majority were valve replacement patients (76%)	Disease	0.49	A			< 0.001	Unknown				Near Eastern	rs9923231	VKORC1	warfarin	23061746	Dosage	yes	Comparison between GG, GA and AA was significant as was GG compared to GA and GG to AA. Please note that alleles have been complemented to the positive strand, based on comparison of allele frequencies in the paper and those available on dbSNP.	Allele T is associated with decreased dose of warfarin.	T			Is	Associated with	decreased	dose of
981754860	981754866	cohort	107		Majority were valve replacement patients (76%)	Disease	0.164	A			= 0.728	Unknown				Near Eastern	rs1131873	EPHX1	warfarin	23061746	Dosage	no		Allele G is not associated with decreased dose of warfarin as compared to allele A.	G			Is	Not associated with	decreased	dose of					A
981755649	981755654	cohort	415		Colorectal Adenoma. Subset of UDCA trial at U. of Arizona. The trial was a randomized,double-blind, placebo controlled trial, but participants for this particular study were selected randomly from the trial participants.	Disease					= 0.222	Unknown				European	rs9409929		vitamin d and analogues	20307661	Metabolism/PK	no	This was described as a trend towards increasing 1,25 (OH)2D levels with each additional copy of the A allele. p was not significant after correction for multiple testing.	Allele A is associated with increased metabolism of vitamin d and analogues in people with Adenoma as compared to allele G.	A			Is	Associated with	increased	metabolism of		in people with	Disease:Adenoma		G
981755699	981755707		6		In vitro assays with Fisher rat thyroid cells expressing the human G551D CFTR mutation (rs75527207 allele A), using Ussing chambers for cell-based fluorescence membrane potential assays. Compared to forskolin only activated cells, ivacaftor potentiated G551D CFTR activity.	Study Cohort					< 0.05	Unknown				Unknown	rs75527207	CFTR	ivacaftor	19846789	Efficacy	yes	In vitro assays that show ivacaftor potentiates CFTR with the G551D mutation (rs75527207 allele A) - see details described in study parameters.	Allele A is associated with increased response to ivacaftor.	A			Is	Associated with	increased	response to
981755746	981755755		4		In vitro assays measuring iodide flux.	Study Cohort					= 1.0E-4	Unknown				Unknown	rs75527207	CFTR	ivacaftor	22942289	Efficacy	not stated	In vitro studies using proteoliposomes containing CFTR, or CFTR with the G551D mutation (rs75527207 allele A), or CFTR with the F508del mutation (rs113993960 allele del). Ivacaftor in the presence of ATP potentiated channel activity of CFTR-G551D.	Allele A is associated with increased response to ivacaftor.	A			Is	Associated with	increased	response to
981755787	981755793				In vitro assays. Responses measured: channel open probability, single channel current amplitude at 80mV, chloride transport.	Study Cohort					< 0.05	Unknown				Unknown	rs75527207	CFTR	ivacaftor	22293084	Efficacy	yes	as compared to baseline. In vitro assays using transfected Fisher Rat Thyroid cells expressing CFTR. Before treatment, cells were activated by exposure to PKA and ATP before ivacaftor treatment. In vitro assays using transfected Fisher Rat Thyroid cells expressing CFTR. Cells expressing G551D-CFTR (rs75527207 allele A) responded to ivacaftor treatment with a significantly enhanced channel open pr…	Allele A is associated with increased response to ivacaftor.	A			Is	Associated with	increased	response to
981848070	981848079	cohort	120			Unknown	0.258	C				Unknown				Multiple groups, White, African-American, Asian, and Hispanic origin	rs5918	ITGB3	aspirin	16581111	Efficacy	no	Patients were undergoing elective PCI and were treated with aspirin and clopidogrel.	Allele C is not associated with response to aspirin as compared to allele T.	C			Is	Not associated with		response to					T
981848084	981848090	cohort	120			Unknown	0.308	G				Unknown				Multiple groups, White, African-American, Asian, and Hispanic origin	rs701265	P2RY1	clopidogrel	16581111	Efficacy	no	Patients were undergoing elective PCI and were treated with aspirin and clopidogrel.	Allele G is not associated with response to clopidogrel as compared to allele A.	G			Is	Not associated with		response to					A
981848091	981848108	cohort	109			Unknown						Unknown				Unknown	rs776746	CYP3A5	clopidogrel	16769602	Efficacy	no		Allele C is not associated with response to clopidogrel as compared to allele T.	C			Is	Not associated with		response to					T
981859133	981859148	cohort	130			Unknown					= 0.88	Unknown				East Asian	rs4680	COMT	risperidone	22935916	Efficacy	no	No significant association was seen between any rs4680 allele or genotype and the number of "responders". "Responders" were classified as patients who showed a reduction of 40% or more in Brief Psychiatric Rating Scale (BPRS) scores after 8 weeks of risperidone monotherapy. All other patients were considered "nonresponders".	Allele A is not associated with response to risperidone in people with Schizophrenia.	A			Is	Not associated with		response to		in people with	Disease:Schizophrenia
981859157	981859167	cohort	130			Unknown					= 0.94	Unknown				East Asian	rs4633	COMT	risperidone	22935916	Efficacy	no	No significant association was seen between any rs4633 allele or genotype and the number of "responders". "Responders" were classified as patients who showed a reduction of 40% or more in Brief Psychiatric Rating Scale (BPRS) scores after 8 weeks of risperidone monotherapy. All other patients were considered "nonresponders".	Allele C is not associated with response to risperidone in people with Schizophrenia.	C			Is	Not associated with		response to		in people with	Disease:Schizophrenia
981861796	981861803	cohort	373		Chronic Hepatitis C	Disease					= 0.0489	RR	0.78	0.62	1	European	rs1800797	IL6	peginterferon alfa-2a	19387461	Efficacy	yes	This association is as part of a haplotype which also includes rs1800796G and rs1800795G.	Allele G is associated with decreased response to peginterferon alfa-2a in people with Hepatitis C, Chronic as compared to allele A.	G			Is	Associated with	decreased	response to		in people with	Disease:Chronic hepatitis C virus infection		A
981861804	981861809	cohort	373		Chronic Hepatitis C	Disease					= 0.0489	RR	0.78	0.62	1	European	rs1800796	IL6	peginterferon alfa-2a	19387461	Efficacy	yes	This association is as part of a haplotype which also includes rs1800797G and rs1800795G. This is a GC SNP so the listed associated allele may be incorrect.	Allele G is associated with decreased response to peginterferon alfa-2a in people with Hepatitis C, Chronic as compared to allele C.	G			Is	Associated with	decreased	response to		in people with	Disease:Chronic hepatitis C virus infection		C
981861811	981861816	cohort	373		Chronic Hepatitis C	Disease					= 0.0489	RR	0.78	0.62	1	European	rs1800795	IL6	peginterferon alfa-2a	19387461	Efficacy	yes	This association is as part of a haplotype which also includes rs1800797G and rs1800796G. This is a GC SNP so the listed associated allele may be incorrect.	Allele G is associated with decreased response to peginterferon alfa-2a in people with Hepatitis C, Chronic as compared to allele C.	G			Is	Associated with	decreased	response to		in people with	Disease:Chronic hepatitis C virus infection		C
981862151	981862159	cohort	197		cancer patients receiving oral morphine for pain. This cohort was also studied in PMID:15927391.	Disease	0.47	G			= 0.055	Unknown				European	rs2075507	COMT	morphine	19094200	Dosage, Efficacy	yes	This was for alleviation of pain from cancer. The association was as part of a haplotype consisting of 11 rsIDs (the other rsIDs are rs737866,rs7287550, rs5746849, rs740603, rs6269, rs2239393, rs4818, rs4680, rs174699, rs165728). The haplotype was associated with a dose reduction factor of 0.71 . Authors state that because the SNPs are linked, a strict Bonferroni correction is too conservative; h…	Allele G is associated with decreased dose of morphine in people with Neoplasms as compared to allele A.	G			Is	Associated with	decreased	dose of		in people with	Disease:Neoplasms		A
981862160	981862166	cohort	197		cancer patients receiving oral morphine for pain. This cohort was also studied in PMID:15927391.	Disease	0.78	T			= 0.055	Unknown				European	rs737866	COMT	morphine	19094200	Dosage, Efficacy	yes	This was for alleviation of pain from cancer. The association was as part of a haplotype consisting of 11 rsIDs (the other rsIDs are rs2075507,rs7287550, rs5746849, rs740603, rs6269, rs2239393, rs4818, rs4680, rs174699, rs165728). The haplotype was associated with a dose reduction factor of 0.71 . Authors state that because the SNPs are linked, a strict Bonferroni correction is too conservative; …	Allele T is associated with decreased dose of morphine in people with Neoplasms as compared to allele C.	T			Is	Associated with	decreased	dose of		in people with	Disease:Neoplasms		C
981862168	981862174	cohort	197		cancer patients receiving oral morphine for pain. This cohort was also studied in PMID:15927391.	Disease	0.72	C			= 0.055	Unknown				European	rs7287550	COMT, TXNRD2	morphine	19094200	Dosage, Efficacy	yes	This was for alleviation of pain from cancer. The association was as part of a haplotype consisting of 11 rsIDs (the other rsIDs are rs2075507,rs737866, rs5746849, rs740603, rs6269, rs2239393, rs4818, rs4680, rs174699, rs165728). The haplotype was associated with a dose reduction factor of 0.71 . Authors state that because the SNPs are linked, a strict Bonferroni correction is too conservative; h…	Allele C is associated with decreased dose of morphine in people with Neoplasms as compared to allele T.	C			Is	Associated with	decreased	dose of		in people with	Disease:Neoplasms		T
981862176	981862183	cohort	197		cancer patients receiving oral morphine for pain. This cohort was also studied in PMID:15927391.	Disease	0.57	A			= 0.055	Unknown				European	rs5746849	COMT	morphine	19094200	Dosage, Efficacy	yes	This was for alleviation of pain from cancer. The association was as part of a haplotype consisting of 11 rsIDs (the other rsIDs are rs2075507,rs7287550, rs737866, rs740603, rs6269, rs2239393, rs4818, rs4680, rs174699, rs165728). The haplotype was associated with a dose reduction factor of 0.71 . Authors state that because the SNPs are linked, a strict Bonferroni correction is too conservative; h…	Allele A is associated with decreased dose of morphine in people with Neoplasms as compared to allele G.	A			Is	Associated with	decreased	dose of		in people with	Disease:Neoplasms		G
981862185	981862192	cohort	197		cancer patients receiving oral morphine for pain. This cohort was also studied in PMID:15927391.	Disease	0.56	A			= 0.055	Unknown				European	rs740603	COMT	morphine	19094200	Dosage, Efficacy	yes	This was for alleviation of pain from cancer. The association was as part of a haplotype consisting of 11 rsIDs (the other rsIDs are rs2075507,rs7287550, rs5746849, rs737866, rs6269, rs2239393, rs4818, rs4680, rs174699, rs165728). The haplotype was associated with a dose reduction factor of 0.71 . Authors state that because the SNPs are linked, a strict Bonferroni correction is too conservative; …	Allele A is associated with decreased dose of morphine in people with Neoplasms as compared to allele G.	A			Is	Associated with	decreased	dose of		in people with	Disease:Neoplasms		G
981862194	981862201	cohort	197		cancer patients receiving oral morphine for pain. This cohort was also studied in PMID:15927391.	Disease	0.62	A			= 0.055	Unknown				European	rs6269	COMT	morphine	19094200	Dosage, Efficacy	yes	This was for alleviation of pain from cancer. The association was as part of a haplotype consisting of 11 rsIDs (the other rsIDs are rs2075507,rs7287550, rs5746849, rs737866, rs6269, rs740603, rs4818, rs4680, rs174699, rs165728). The haplotype was associated with a dose reduction factor of 0.71 . Authors state that because the SNPs are linked, a strict Bonferroni correction is too conservative; h…	Allele A is associated with decreased dose of morphine in people with Neoplasms as compared to allele G.	A			Is	Associated with	decreased	dose of		in people with	Disease:Neoplasms		G
981862203	981862216	cohort	197		cancer patients receiving oral morphine for pain. This cohort was also studied in PMID:15927391.	Disease	0.56	A			= 0.055	Unknown				European	rs4680	COMT	morphine	19094200	Dosage, Efficacy	yes	This was for alleviation of pain from cancer. The association was as part of a haplotype consisting of 11 rsIDs (the other rsIDs are rs2075507,rs7287550, rs5746849, rs737866, rs6269, rs2239393, rs4818, rs740603, rs174699, rs165728). The haplotype was associated with a dose reduction factor of 0.71 . Authors state that because the SNPs are linked, a strict Bonferroni correction is too conservative…	Allele A is associated with decreased dose of morphine in people with Neoplasms as compared to allele G.	A			Is	Associated with	decreased	dose of		in people with	Disease:Neoplasms		G
981862218	981862232	cohort	197		cancer patients receiving oral morphine for pain. This cohort was also studied in PMID:15927391.	Disease	0.63	C			= 0.055	Unknown				European	rs4818	COMT	morphine	19094200	Dosage, Efficacy	yes	This was for alleviation of pain from cancer. The association was as part of a haplotype consisting of 11 rsIDs (the other rsIDs are rs2075507,rs7287550, rs5746849, rs737866, rs6269, rs2239393, rs740603, rs4680, rs174699, rs165728). The haplotype was associated with a dose reduction factor of 0.71 . Authors state that because the SNPs are linked, a strict Bonferroni correction is too conservative…	Allele C is associated with decreased dose of morphine in people with Neoplasms as compared to allele G.	C			Is	Associated with	decreased	dose of		in people with	Disease:Neoplasms		G
981862234	981862242	cohort	197		cancer patients receiving oral morphine for pain. This cohort was also studied in PMID:15927391.	Disease	0.62	A			= 0.055	Unknown				European	rs2239393	COMT	morphine	19094200	Dosage, Efficacy	yes	This was for alleviation of pain from cancer. The association was as part of a haplotype consisting of 11 rsIDs (the other rsIDs are rs2075507,rs7287550, rs5746849, rs737866, rs6269, rs740603, rs4818, rs4680, rs174699, rs165728). The haplotype was associated with a dose reduction factor of 0.71 . Authors state that because the SNPs are linked, a strict Bonferroni correction is too conservative; h…	Allele A is associated with decreased dose of morphine in people with Neoplasms as compared to allele G.	A			Is	Associated with	decreased	dose of		in people with	Disease:Neoplasms		G
981862244	981862252	cohort	197		cancer patients receiving oral morphine for pain. This cohort was also studied in PMID:15927391.	Disease	0.04	C			= 0.055	Unknown				European	rs174699	ARVCF, COMT	morphine	19094200	Dosage, Efficacy	yes	This was for alleviation of pain from cancer. The association was as part of a haplotype consisting of 11 rsIDs (the other rsIDs are rs2075507,rs7287550, rs5746849, rs737866, rs6269, rs2239393, rs4818, rs4680, rs737866, rs165728). The haplotype was associated with a dose reduction factor of 0.71 . Authors state that because the SNPs are linked, a strict Bonferroni correction is too conservative; …	Allele T is associated with decreased dose of morphine in people with Neoplasms as compared to allele C.	T			Is	Associated with	decreased	dose of		in people with	Disease:Neoplasms		C
981862254	981862263	cohort	197		cancer patients receiving oral morphine for pain. This cohort was also studied in PMID:15927391.	Disease	0.95	T			= 0.055	Unknown				European	rs165728	ARVCF, COMT	morphine	19094200	Dosage, Efficacy	yes	This was for alleviation of pain from cancer. The association was as part of a haplotype consisting of 11 rsIDs (the other rsIDs are rs2075507,rs7287550, rs5746849, rs737866, rs6269, rs2239393, rs4818, rs4680, rs174699, rs740603). The haplotype was associated with a dose reduction factor of 0.71 . Authors state that because the SNPs are linked, a strict Bonferroni correction is too conservative; …	Allele T is associated with decreased dose of morphine in people with Neoplasms as compared to allele C.	T			Is	Associated with	decreased	dose of		in people with	Disease:Neoplasms		C
981862265	981862274	cohort	147		major depression. This is part of a case/control study.	Disease					= 0.028	Unknown				European	rs760761	DTNBP1	citalopram	19065121	Efficacy	no	The association is for response at 4 weeks. Allele distribution of SNP rs760761, however, showed a trend of difference between responders and nonresponders (4th week).	Allele A is associated with increased response to citalopram in people with Depressive Disorder, Major as compared to allele G.	A			Is	Associated with	increased	response to		in people with	Disease:Major Depressive Disorder		G
981865125	981865135	cohort	222		Healthy volunteers	Study Cohort	0.42	T				Unknown				European	rs9923231	VKORC1	acenocoumarol	15790782	Efficacy	yes	Subjects with the T allele were found to have lower factor VII levels and higher INR changes when compared to subjects with the C allele. This SNP is reported to be in complete linkage disequilibrium with rs9934438.	Allele T is associated with increased response to acenocoumarol in healthy individuals as compared to allele C.	T			Is	Associated with	increased	response to		in healthy individuals			C
981865171	981865176	case/control	757	791	Chronic Hepatitis C, type 1	Disease	0.406	T	0.387	T	= 0.019	OR	1.537	1.072	2.205	European	rs1946518	IL18	"interferon alfa-2a, recombinant", "interferon alfa-2b, recombinant", "interferons", "peginterferon alfa-2a", "peginterferon alfa-2b", "ribavirin"	19455410	Efficacy	yes	This association is for patients infected with viral genotype 1. Treatment was with 48 weeks of standard interferon-alpha-2a or interferon-alpha-2b plus ribavirin or pegylated interferon-alpha and ribavirin.	Allele T is associated with increased response to interferon alfa-2a, recombinant, interferon alfa-2b, recombinant, interferons, peginterferon alfa-2a, peginterferon alfa-2b or ribavirin in people with Hepatitis C, Chronic as compared to allele G.	T			Is	Associated with	increased	response to	or	in people with	Disease:Chronic hepatitis C virus infection		G
981865177	981865180	case/control	757	791	Chronic Hepatitis C, type 1	Disease	0.282	G	0.256	G	= 0.0302	OR	1.524	1.04	2.233	European	rs187238	IL18	"interferon alfa-2a, recombinant", "interferon alfa-2b, recombinant", "interferons", "peginterferon alfa-2a", "peginterferon alfa-2b", "ribavirin"	19455410	Efficacy	yes	This association is for patients infected with viral genotype 1. Treatment was with 48 weeks of standard interferon-alpha-2a or interferon-alpha-2b plus ribavirin or pegylated interferon-alpha and ribavirin. The allele associated with non-response is not entirely clear, since this is a GC SNP. Paper reports G associated with higher rate of non-response. Gene is on the negative chromosomal strand,…	Allele C is associated with decreased response to interferon alfa-2a, recombinant, interferon alfa-2b, recombinant, interferons, peginterferon alfa-2a, peginterferon alfa-2b or ribavirin in people with Hepatitis C, Chronic as compared to allele G.	C			Is	Associated with	decreased	response to	or	in people with	Disease:Chronic hepatitis C virus infection		G
981953971	981954197	cohort	101		72% male. p-value and odds ratio adjusted for effects of gender, age of onset of illness, serum clozapine level, and more. Please see paper for full list of adjusted effects.	Gender	0.08	T			= 0.02	OR	28.36	1.69	476.03	Central/South Asian	rs1062613	HTR3A	clozapine	22700043	Efficacy	yes	Response was defined as a Brief Psychiatric Rating Scale (BPRS) total score of less than or equal to 35. Patients with the T allele had an increased likelihood of response to clozapine.	Allele T is associated with increased response to clozapine in people with Schizophrenia as compared to allele C.	T			Is	Associated with	increased	response to		in people with	Disease:Schizophrenia		C
981954002	981954013	cohort, retrospective	282			Unknown	0.27	T			= 0.57	OR	1.11			European	rs2279287	BMAL1	lithium	21781277	Efficacy	no		Allele T is not associated with increased response to lithium in people with Bipolar Disorder as compared to allele C.	T			Is	Not associated with	increased	response to		in people with	Disease:Bipolar Disorder		C
981954014	981954020	cohort, retrospective	282			Unknown	0.35	A			= 0.86	OR	0.97			European	rs1982350	BMAL1	lithium	21781277	Efficacy	no		Allele A is not associated with increased response to lithium in people with Bipolar Disorder as compared to allele G.	A			Is	Not associated with	increased	response to		in people with	Disease:Bipolar Disorder		G
981954029	981954035	cohort, retrospective	282			Unknown	0.19	T			= 0.47	OR	1.18			European	rs2278749	BMAL1	lithium	21781277	Efficacy	no		Allele T is not associated with increased response to lithium in people with Bipolar Disorder as compared to allele C.	T			Is	Not associated with	increased	response to		in people with	Disease:Bipolar Disorder		C
981954037	981954041	cohort, retrospective	282			Unknown	0.26	G			= 0.75	OR	1.07			European	rs1801260	CLOCK	lithium	21781277	Efficacy	no		Allele G is not associated with increased response to lithium in people with Bipolar Disorder as compared to allele A.	G			Is	Not associated with	increased	response to		in people with	Disease:Bipolar Disorder		A
981954045	981954049	cohort, retrospective	282			Unknown	0.36	A			= 0.1	OR	0.75			European	rs3736544	CLOCK	lithium	21781277	Efficacy	no		Allele A is not associated with increased response to lithium in people with Bipolar Disorder as compared to allele G.	A			Is	Not associated with	increased	response to		in people with	Disease:Bipolar Disorder		G
981954051	981954056	cohort, retrospective	282			Unknown					= 0.45	OR	1.34			European	rs34897046	CLOCK	lithium	21781277	Efficacy	no		Allele C is not associated with increased response to lithium in people with Bipolar Disorder as compared to allele G.	C			Is	Not associated with	increased	response to		in people with	Disease:Bipolar Disorder		G
981954058	981954063	cohort, retrospective	282			Unknown	0.09	G			= 0.1	OR	0.59			European	rs2304672	PER2	lithium	21781277	Efficacy	no		Allele G is not associated with increased response to lithium in people with Bipolar Disorder as compared to allele C.	G			Is	Not associated with	increased	response to		in people with	Disease:Bipolar Disorder		C
981954065	981954069	cohort, retrospective	282			Unknown	0.31	T			= 0.49	OR	1.14			European	rs228729	PER3	lithium	21781277	Efficacy	no		Allele T is not associated with increased response to lithium in people with Bipolar Disorder as compared to allele C.	T			Is	Not associated with	increased	response to		in people with	Disease:Bipolar Disorder		C
981954077	981954081	cohort, retrospective	282			Unknown	0.43	C			= 0.58	OR	1.11			European	rs228642	PER3	lithium	21781277	Efficacy	no		Allele C is not associated with increased response to lithium in people with Bipolar Disorder as compared to allele T.	C			Is	Not associated with	increased	response to		in people with	Disease:Bipolar Disorder		T
981954083	981954087	cohort, retrospective	282			Unknown	0.37	C			= 0.61	OR	0.92			European	rs228666	PER3	lithium	21781277	Efficacy	no		Allele C is not associated with increased response to lithium in people with Bipolar Disorder as compared to allele T.	C			Is	Not associated with	increased	response to		in people with	Disease:Bipolar Disorder		T
981954089	981954094	cohort, retrospective	282			Unknown	0.11	G			= 0.66	OR	1.12			European	rs228697	PER3	lithium	21781277	Efficacy	no		Allele G is not associated with increased response to lithium in people with Bipolar Disorder as compared to allele C.	G			Is	Not associated with	increased	response to		in people with	Disease:Bipolar Disorder		C
981954096	981954100	cohort, retrospective	282			Unknown	0.36	G			= 0.79	OR	1.05			European	rs2859388	PER3	lithium	21781277	Efficacy	no		Allele G is not associated with increased response to lithium in people with Bipolar Disorder as compared to allele A.	G			Is	Not associated with	increased	response to		in people with	Disease:Bipolar Disorder		A
981954104	981954109	cohort, retrospective	282			Unknown	0.33	C			= 0.47	OR	0.88			European	rs2640909	PER3	lithium	21781277	Efficacy	no		Allele C is not associated with increased response to lithium in people with Bipolar Disorder as compared to allele T.	C			Is	Not associated with	increased	response to		in people with	Disease:Bipolar Disorder		T
981954198	981954207	cohort	101		72% male. p-value and odds ratio adjusted for effects of gender, age of onset of illness, serum clozapine level, and more. Please see paper for full list of adjusted effects.	Gender	0.1	G			= 0.02	OR	6.59	1.32	32.95	Central/South Asian	rs2276302	HTR3A	clozapine	22700043	Efficacy	yes	Response was defined as a Brief Psychiatric Rating Scale (BPRS) total score of less than or equal to 35. Patients with the G allele had an increased likelihood of response to clozapine.	Allele G is associated with increased response to clozapine in people with Schizophrenia as compared to allele A.	G			Is	Associated with	increased	response to		in people with	Disease:Schizophrenia		A
981954279	981954291	cohort	109			Unknown					= 0.551	Unknown				European	rs3918242	MMP9	lithium	21437990	Efficacy	no		Allele T is not associated with response to lithium in people with Bipolar Disorder as compared to allele C.	T			Is	Not associated with		response to		in people with	Disease:Bipolar Disorder		C
981954785	981954790	cohort	187		Attention Deficit/Hyperactivity Disorder. 72% male; mean age 9.2 +/1 2.0 years.	Disease					= 0.959	Unknown				Multiple groups, White, non-Latino: 56%;White, Latino:18%;African American: 14%;Other: 12%.	rs9627183		methylphenidate	18821564	Dosage, Efficacy	no	This was one of the top two most significantly associated SNPs from a GWAS, but the association was not significant after correction for multiple testing. It is not entirely clear which allele is associated with better response. Table I lists "A1" as C (G on + strand), but does not define A1.	Allele G is associated with increased response to methylphenidate in children with Attention Deficit Disorder with Hyperactivity as compared to allele A.	G	Pediatric		Is	Associated with	increased	response to		in children with	Disease:Attention Deficit Disorder with Hyperactivity		A
981954791	981954794	cohort	187		Attention Deficit/Hyperactivity Disorder. 72% male; mean age 9.2 +/1 2.0 years.	Disease					= 0.959	Unknown				Multiple groups, White, non-Latino: 56%;White, Latino:18%;African American: 14%;Other: 12%.	rs11134178	MIR4278	methylphenidate	18821564	Dosage, Efficacy	no	This was one of the top two most significantly associated SNPs from a GWAS, but the association was not significant after correction for multiple testing. It is not entirely clear which allele is associated with better response. Table I lists "A1" as T (A on + strand), but does not define A1.	Allele T is associated with increased response to methylphenidate in children with Attention Deficit Disorder with Hyperactivity as compared to allele C.	T	Pediatric		Is	Associated with	increased	response to		in children with	Disease:Attention Deficit Disorder with Hyperactivity		C
981954797	981954804	cohort	94	231	epilepsy	Disease						Unknown				Central/South Asian	rs1128503	ABCB1	carbamazepine, phenobarbital, phenytoin, valproic acid	18812236	Efficacy	no	Of 325 patients with epilepsy, 94 were drug resistant and 231 were drug responsive. Results from patients on the different drugs were pooled. There were also 101 control subjects (no epilepsy).	Allele A is not associated with response to carbamazepine, phenobarbital, phenytoin or valproic acid in people with Epilepsy as compared to allele G.	A			Is	Not associated with		response to	or	in people with	Disease:Epilepsy		G
981954829	981954837	cohort	94	231	epilepsy	Disease						Unknown				Central/South Asian	rs1045642	ABCB1	carbamazepine, phenobarbital, phenytoin, valproic acid	18812236	Efficacy	no	Of 325 patients with epilepsy, 94 were drug resistant and 231 were drug responsive. Results from patients on the different drugs were pooled. There were also 101 control subjects (no epilepsy).	Allele G is not associated with response to carbamazepine, phenobarbital, phenytoin or valproic acid in people with Epilepsy as compared to allele A.	G			Is	Not associated with		response to	or	in people with	Disease:Epilepsy		A
981954851	981955667	case series	55		Major Depression	Disease	0.49	A			= 0.0055	Unknown				European	rs4680	COMT	paroxetine	18989660	Efficacy	yes	AA > AG > GG for response. A = Met allele; G = Val. The effect became significant at week 3 of treatment.	Allele A is associated with increased response to paroxetine in people with Depressive Disorder, Major as compared to allele G.	A			Is	Associated with	increased	response to		in people with	Disease:Major Depressive Disorder		G
981959406	981960030	cohort	128		Schizophrenia (hospitalized patients with acutely exacerbated schizophrenia)	Disease	0.32	C				Unknown				East Asian	rs6280	DRD3	aripiprazole	19302829	Efficacy	no	T carriers had better numerical response for most measurements, but this result was not significant. Gly -> C; Ser -> T.	Allele C is not associated with response to aripiprazole in people with Schizophrenia as compared to allele T.	C			Is	Not associated with		response to		in people with	Disease:Schizophrenia		T
982006840	982006848	cohort	1		Treatment also included; meropenem, tobramycin, nebulized colistin, oseltamir, linezolid, and aggressive airway clearance, doxycycline and aztreonam and was on insulin for pancreatic insufficiency.	Drug						Unknown				Unknown	rs75527207	CFTR	ivacaftor	23313410	Efficacy	not stated	A case report of lung function improvements 6 months after treatment with ivacaftor in a male patient with severe lung disease - he had the CFTR G511D (rsrs75527207 allele A)/deltaF508 genotype (rs113993960 del CTT) and so could be given ivacaftor.	Allele A is associated with response to ivacaftor in men with Cystic Fibrosis.	A			Is	Associated with		response to		in men with	Disease:Cystic Fibrosis
982006849	982006873	cohort	177		Opioid addiction	Drug					= 0.011	OR	20.25	1.46	280.5	European	rs7127507	BDNF, BDNF-AS	methadone	18182069	Efficacy	yes	This association is not found for the SNP alone, but for a haplotype containing 6 SNPs (rs7127507, rs1967554, rs11030118, rs988748, rs2030324 and rs11030119). The associated OR is for "increased risk of poorer response". There were 23 nonresponders and 68 responders.	Allele C is associated with decreased response to methadone in people with Opioid-Related Disorders as compared to allele T.	C			Is	Associated with	decreased	response to		in people with	Disease:Opioid-Related Disorders		T
982006874	982006896	cohort	177		Opioid addiction	Drug					= 0.011	OR	20.25	1.46	280.5	European	rs1967554	BDNF, BDNF-AS	methadone	18182069	Efficacy	yes	This association is not found for the SNP alone, but for a haplotype containing 6 SNPs (rs7127507, rs1967554, rs11030118, rs988748, rs2030324 and rs11030119). The associated OR is for "increased risk of poorer response". There were 23 nonresponders and 68 responders.	Allele C is associated with decreased response to methadone in people with Opioid-Related Disorders as compared to allele A.	C			Is	Associated with	decreased	response to		in people with	Disease:Opioid-Related Disorders		A
982006898	982006908	cohort	177		Opioid addiction	Drug					= 0.011	OR	20.25	1.46	280.5	European	rs11030118	BDNF, BDNF-AS	methadone	18182069	Efficacy	yes	This association is not found for the SNP alone, but for a haplotype containing 6 SNPs (rs7127507, rs1967554, rs11030118, rs988748, rs2030324 and rs11030119). The associated OR is for "increased risk of poorer response". There were 23 nonresponders and 68 responders.	Allele G is associated with decreased response to methadone in people with Opioid-Related Disorders as compared to allele A.	G			Is	Associated with	decreased	response to		in people with	Disease:Opioid-Related Disorders		A
982006910	982006919	cohort	177		Opioid addiction	Drug					= 0.011	OR	20.25	1.46	280.5	European	rs988748	BDNF	methadone	18182069	Efficacy	yes	This association is not found for the SNP alone, but for a haplotype containing 6 SNPs (rs7127507, rs1967554, rs11030118, rs988748, rs2030324 and rs11030119). The associated OR is for "increased risk of poorer response". There were 23 nonresponders and 68 responders.	Allele C is associated with decreased response to methadone in people with Opioid-Related Disorders as compared to allele G.	C			Is	Associated with	decreased	response to		in people with	Disease:Opioid-Related Disorders		G
982006921	982006930	cohort	177		Opioid addiction	Drug					= 0.011	OR	20.25	1.46	280.5	European	rs2030324	BDNF	methadone	18182069	Efficacy	yes	This association is not found for the SNP alone, but for a haplotype containing 6 SNPs (rs7127507, rs1967554, rs11030118, rs988748, rs2030324 and rs11030119). The associated OR is for "increased risk of poorer response". There were 23 nonresponders and 68 responders.	Allele G is associated with decreased response to methadone in people with Opioid-Related Disorders as compared to allele A.	G			Is	Associated with	decreased	response to		in people with	Disease:Opioid-Related Disorders		A
982006932	982006941	cohort	177		Opioid addiction	Drug					= 0.011	OR	20.25	1.46	280.5	European	rs11030119	BDNF	methadone	18182069	Efficacy	yes	This association is not found for the SNP alone, but for a haplotype containing 6 SNPs (rs7127507, rs1967554, rs11030118, rs988748, rs2030324 and rs11030119). The associated OR is for "increased risk of poorer response". There were 23 nonresponders and 68 responders.	Allele G is associated with decreased response to methadone in people with Opioid-Related Disorders as compared to allele A.	G			Is	Associated with	decreased	response to		in people with	Disease:Opioid-Related Disorders		A
982009991	982009999	clinical trial	26	26	Here cases = treated with ivacaftor 150mg, controls = treated with placebo, for 48 weeks, dosing every 12 hours. Patients remained on pre-study medications throughout the trial, including some patients on dornase alfa and tobramycin. Statistics given; adjusted change from baseline in % predicted FEV1 at 48 weeks ivacaftor vs placebo difference.	Study Cohort					= 6.0E-4	Unknown				Multiple groups	rs75527207	CFTR	ivacaftor	23590265	Efficacy	yes	Patients aged 6-11 at time of screening who had at least one allele with the G551D mutation (allele A at position rs75527207) were recruited for this trial. Ivacaftor is only indicated in CF patients with this mutation. Significant improvements in lung function were seen in the ivacaftor treatment group compared to placebo.	Allele A is associated with response to ivacaftor in children with Cystic Fibrosis.	A	Pediatric		Is	Associated with		response to		in children with	Disease:Cystic Fibrosis
982015058	982015065	cohort	861		GOLDN study population. p-value threshold for significance after correction for multiple testing set at 0.0001. p-value quoted is for association with significant change in HDL levels.	Study Cohort					< 1.0E-4	Unknown				European	rs964184	APOA1	fenofibrate	23119086	Efficacy	yes	Patients with the G allele had a greater increase in high-density lipoprotein (HDL) cholesterol and triglyceride (TG) level between baseline and either 3 weeks or 8 weeks of fenofibrate treatment, as compared to those with the C allele. Two cohorts were used: the discovery cohort came from the National Heart, Lung and Blood Institute GOLDN study population, and the replication cohort came from th…	Allele G is associated with increased response to fenofibrate in people with Hypertriglyceridemia as compared to allele C.	G			Is	Associated with	increased	response to		in people with	Disease:Hypertriglyceridemia		C
982015252	982015259	cohort	109		ADHD(some with DSM-IV diagnosis and others who did not have the diagnosis but who had ADHD symptoms and were treated with methylphenidate); twins; mostly boys .	Disease						Unknown				Unknown	rs1044396	CHRNA4	methylphenidate	17948872	Efficacy	no	This was based on parental retrospective yes/no reports on response.	Allele A is not associated with response to methylphenidate in children with Attention Deficit Disorder with Hyperactivity as compared to allele G.	A	Pediatric		Is	Not associated with		response to		in children with	Disease:Attention Deficit Disorder with Hyperactivity		G
982015260	982015265	cohort	109		ADHD(some with DSM-IV diagnosis and others who did not have the diagnosis but who had ADHD symptoms and were treated with methylphenidate); twins; mostly boys .	Disease						Unknown				Unknown	rs6090384	CHRNA4	methylphenidate	17948872	Efficacy	no	This was based on parental retrospective yes/no reports on response.	Allele C is not associated with response to methylphenidate in children with Attention Deficit Disorder with Hyperactivity as compared to allele T.	C	Pediatric		Is	Not associated with		response to		in children with	Disease:Attention Deficit Disorder with Hyperactivity		T
[truncated: 3,737 more rows]

## Sheet: Studies
Pmid	Doi	Title	Pub_date	Journal	Country	N_authors	Access	Citations	h_index	sjr_best_quartile	WHO_region	Income_Group
[truncated: 1,225 more rows]
